# Supplementary material for: Asking patients if they have any questions can help improve patient satisfaction with medical team communication in the emergency department
Source: BMC Emerg Med. 2024 May 20;24:85. doi: 10.1186/s12873-024-01001-1 (PMC11103855; doi:10.1186/s12873-024-01001-1)
Supplement: Supplementary file 1 — Supplementary Material 1 [file 12873_2024_1001_MOESM1_ESM.xlsx]

## Sheet: Export Summary
	This document was exported from Numbers. Each table was converted to an Excel worksheet. All other objects on each Numbers sheet were placed on separate worksheets. Please be aware that formula calculations may differ in Excel.
	Numbers Sheet Name	Numbers Table Name	Excel Worksheet Name
	Data
		Table 1	data
	data
		Table 1	data
	Old data
		Table 1	old data
	Old data
		Table 1	old data

## Sheet: data
Satisfaction with communication in the ED - questionnaire
poor			1
moderate			2
good			3
very good			4																CAMBIARE! 2022!!!
excellent			5
ID quest.	Questionario ritornato?	1: questionari completi 2: allegato del medico senza questionario 3: da escludere (manca allegato medico)	1 Created me in a way that made me feel comfortable	2. Treeted me with respect	3. Showed interest in my ideas about my health	4. Understood my main health concerns	5.Paid attention to me (looked at me, listened carefully)	6. Let me talk without interruptions	7. Gave me as much information as I wanted	8. Talked in terms I could understand	9. Checked to be sure I understood everything	10. Encouraged me to ask questions	11. Involved me in decisions as much as I wanted	12. Discussed next steps, including any follow-up plans	13. Showed care and concern	14. Spent the right amount of time with me	medical annex	Birth year	età	età categoria	Categoria medica	medical category	gender	SETS	date of arrival	date of discharge	Cambio giorno?	time of arrival	time of entry in ed bay	time of discharge	overall permanence in ed	length of stay in the ED minutes	overall permanence in ED bay	Length of stay in the ED bay minutes	waiting time	waiting time	Attesa categorie	Permanenza in box categora	permanenza in PS categoria	Giorno festivo codice	wekend?	Sede codice	site	Modalità arrivo in PS codice	way of arrival	physician function (CC and CS= Senior; MA = junior)	Funzione medico codice	funzione medico categoria	comments
100			5	5	5	5	5	5	5	5	5	5	5	5	5	5		1974	47			CHIR	M	3	2022-10-03	2022-10-03	0:00:00	2022-08-10	1900-01-06 10:16:00	1900-01-06 10:59:00	-44776.5		0:43:00		-44776.6						NO		OIL		PI	CC
101			5	5	5	5	5	5	5	5	5	4	5	5	5	5			2021								0				0		0		0
102			5	5	4	4	4	4	5	5	5	5	5	5	5	5		1968	53			CHIR	F	3	2022-10-03	2022-10-03	0:00:00	2022-12-10	2023-10-01	1900-01-06 11:45:00	-44898.5		-45193.5		295						NO		OIL		PI	MA
103			5	5	5	5	5	5	5	5	5	5	5	5	5	5		1954	67			MED	M	3	2022-10-03	2022-10-03	0:00:00	1900-01-06 11:32:00	1900-01-06 11:41:00	1900-01-06 12:38:00	1:06:00		0:57:00		0:09:00						NO		OIL		PI	CC
104			5	5	5	5	5	5	5	5	5	5	5	5	5	5		1975	46			MED	F	3	2022-10-03	2022-10-03	0:00:00	1900-01-06 11:17:00	1900-01-06 11:29:00	1900-01-06 12:50:00	1:33:00		1:21:00		0:12:00						NO		OIL		PI	MA
105			5	5	5	5	5	5	5	5	5	5	5	5	5	5		2005	16			CHIR	F	3	2022-10-03	2022-10-03	0:00:00	1900-01-06 12:41:00	1900-01-06 12:44:00	1900-01-06 13:30:00	0:49:00		0:46:00		0:03:00						NO		OIL		PI	CC
106			5	5	5	5	5	5	5	5	5	5	5	5	5	5		1993	28			MED	M	3	2022-10-03	2022-10-03	0:00:00	1900-01-06 12:49:00	1900-01-06 13:05:00	1900-01-06 14:43:00	1:54:00		1:38:00		0:16:00						NO		OIL		PI	MA
107			5	5	5	5	5	5	5	5	5	5	5	5	5	5		1960	61			MED	M	3	2022-10-03	2022-10-03	0:00:00	1900-01-06 12:52:00	1900-01-06 13:01:00	1900-01-06 14:53:00	2:01:00		1:52:00		0:09:00						NO		OIL		PI	MA
108			3	4	4	3	3	4	4	4	4	4	3	4	4	2		1985	36			MED	F	3	2022-10-03	2022-10-03	0:00:00	1900-01-06 12:55:00	1900-01-06 13:36:00	1900-01-06 16:45:00	3:50:00		3:09:00		0:41:00						NO		OIL		PI	CC			global assessment 3
109			4	4	4	5	4	5	4	4	4	5	4	4	4	4		1943	78			CHIR	M	3	2022-10-04	2022-10-04	0:00:00	1900-01-06 10:04:00	1900-01-06 10:05:00	1900-01-06 11:42:00	1:38:00		1:37:00		0:01:00						NO		OIL		PI	MA CC
110			5	5	5	5	5	5	5	5	5	5	5	5	5	5		1985	36			CHIR	M	3	2022-10-04	2022-10-04	0:00:00	1900-01-06 10:26:00	1900-01-06 10:33:00	1900-01-06 11:50:00	1:24:00		1:17:00		0:07:00						NO		OIL		PI	CC
111			4	5	5	4	5	5	5	4	5	4	4	4	4	4		1992	29			MED	M	4	2022-10-04	2022-10-04	0:00:00	1900-01-06 14:09:00	1900-01-06 14:10:00	1900-01-06 15:16:00	1:07:00		1:06:00		0:01:00						NO		OIL		PI	MA CC
112			5	5	5	5	5	5	5	5	4	5	5	5	5	5		1978	43			CHIR	M	4	2022-10-04	2022-10-04	0:00:00	1900-01-06 14:14:00	1900-01-06 14:25:00	1900-01-06 15:35:00	1:21:00		1:10:00		0:11:00						NO		OIL		PI	CC
114			5	5	5	5	5	5	5	5	5	5	5	5	5	5		1965	56			CHIR	M	4	2022-10-04	2022-10-04	0:00:00	1900-01-06 14:52:00	1900-01-06 15:15:00	1900-01-06 17:05:00	2:13:00		1:50:00		0:23:00						NO		OIL		PI	CC
115			5	5	5	5	5	5	4	4	4	4	4	99	4	4		1959	62			MED	F	3	2022-10-04	2022-10-04	0:00:00	1900-01-06 16:20:00	1900-01-06 16:48:00	1900-01-06 17:10:00	0:50:00		0:22:00		0:28:00						NO		OIL		PI	MA CC			5 excellent
116			5	5	5	5	5	5	5	5	5	5	5	5	5	5		1982	39			MED	F	3	2022-10-04	2022-10-04	0:00:00	1900-01-06 15:45:00	1900-01-06 15:49:00	1900-01-06 17:20:00	1:35:00		1:31:00		0:04:00						NO		OIL		PI	CC
117			5	5	5	5	5	5	5	5	5	5	5	5	5	5		1957	64			MED	F	3	2022-10-04	2022-10-04	0:00:00	1900-01-06 16:56:00	1900-01-06 17:14:00	1900-01-06 17:51:00	1900-01-06 02:30:00		1900-01-06 02:30:00		0:18:00						NO		OIL		PI	MA CC
118			4	5	5	5	5	5	4	4	5	5	5	5	4	5		1978	43			CHIR	F	4	2022-10-04	2022-10-04	0:00:00	1900-01-06 17:20:00	1900-01-06 17:28:00	1900-01-06 18:00:00	0:40:00		0:32:00		0:08:00						NO		OIL		PI	MA CC
119			5	5	5	5	5	5	5	5	5	5	5	5	5	5		1966	55			MED	F	3	2022-10-05	2022-10-05	0:00:00	1900-01-06 10:02:00	1900-01-06 10:05:00	1900-01-06 10:52:00	0:50:00		0:47:00		0:03:00						NO		OIL		PI	MA
120			5	5	5	5	5	5	5	5	5	4	5	4	5	5		1997	24			MED	F	4	2022-10-05	2022-10-05	0:00:00	1900-01-06 10:47:00	1900-01-06 10:50:00	1900-01-06 12:35:00	1:48:00		1:45:00		0:03:00						NO		OIL		PI	MA
121			5	5	5	5	5	5	5	5	5	5	5	5	5	5		1974	47			MED	M	1	2022-10-05	2022-10-05	0:00:00	1900-01-06 11:38:00	1900-01-06 11:52:00	1900-01-06 12:29:00	0:51:00		0:37:00		0:14:00						NO		OIL		PI	MA
122			5	5	5	5	5	5	5	5	5	5	5	5	5	5		1933	88			CHIR	F	3	2022-10-05	2022-10-05	0:00:00	1900-01-06 12:42:00	1900-01-06 12:56:00	1900-01-06 14:20:00	1:38:00		1:24:00		0:14:00						NO		OIL		PI	MA
123			5	5	5	5	5	5	5	5	5	5	5	5	5	5		1933	88			MED	M	3	2022-10-05	2022-10-05	0:00:00	1900-01-06 12:42:00	1900-01-06 12:56:00	1900-01-06 14:20:00	1:38:00		1:24:00		0:14:00						NO		OIL		PI	MA
124			5	5	5	5	5	5	5	5	5	99	99	5	5	5		1940	81			MED	F	3	2022-10-07	2022-10-07	0:00:00	1900-01-06 11:21:00	1900-01-06 11:23:00	1900-01-06 16:10:00	4:49:00		4:47:00		0:02:00						NO		OIL		PI	MA
125			5	5	5	5	5	5	5	5	4	4	5	5	4	5		1986	35			CHIR	M	3	2022-10-05	2022-10-05	0:00:00	1900-01-06 13:41:00	1900-01-06 13:45:00	1900-01-06 14:59:00	1:18:00		1:14:00		0:04:00						NO		OIL		PI	MA
126			5	5	5	5	5	5	5	5	5	5	5	5	5	5		1983	38			CHIR	M	3	2022-10-05	2022-10-05	0:00:00	1900-01-06 16:11:00	1900-01-06 16:36:00	1900-01-06 17:17:00	1:06:00		0:41:00		0:25:00						NO		OIL		PI	MA
127			4	5	5	5	5	5	5	5	5	4	5	5	5	5		1964	57			CHIR	M	3	2022-10-05	2022-10-05	0:00:00	1900-01-06 14:00:00	1900-01-06 14:20:00	1900-01-06 17:40:00	3:40:00		3:20:00		0:20:00						NO		OIL		PI	MA			general appreciation 4
128			4	5	4	4	5	5	4	5	5	3	3	4	4	5		1972	49			MED	M	2	2022-10-05	2022-10-05	0:00:00	1900-01-06 16:27:00	1900-01-06 16:36:00	1900-01-06 19:25:00	2:58:00		2:49:00		0:09:00						NO		OIL		MC	MA
129			5	5	5	5	5	5	5	5	5	5	5	5	5	4		1979	42			CHIR	F	4	2022-10-07	2022-10-07	0:00:00	1900-01-06 10:00:00	1900-01-06 10:00:00	1900-01-06 10:40:00	1900-01-06 02:59:00		1900-01-06 02:58:00		0:00:00						NO		OIL		PI	CC
130			5	5	5	5	5	5	5	5	5	5	5	5	5	5		1969	52			CHIR	M	3	2022-10-07	2022-10-07	0:00:00	1900-01-06 12:09:00	1900-01-06 12:13:00	1900-01-06 13:30:00	1900-01-06 02:49:00		1900-01-06 02:42:00		0:04:00						NO		OIL		PI	MA
131			5	5	5	5	5	5	5	5	5	5	5	5	5	5		1984	37			MED	M	3	2022-10-07	2022-10-07	0:00:00	1900-01-06 14:37:00	1900-01-06 15:20:00	1900-01-06 18:00:00	3:23:00		2:40:00		0:43:00						NO		OIL		PI	CC
132			5	5	5	5	5	5	5	5	5	5	5	5	5	5		1979	42			MED	F	1	2022-10-07	2022-10-07	0:00:00	1900-01-06 12:41:00	1900-01-06 12:46:00	1900-01-06 16:50:00	4:09:00		4:04:00		0:05:00						NO		OIL		PI	MA
133			5	5	5	5	5	5	5	5	5	5	5	5	5	5		1940	81			MED	M	4	2022-10-08	2022-10-08	0:00:00	1900-01-06 10:00:00	1900-01-06 10:05:00	1900-01-06 11:50:00	1:50:00		1:45:00		0:05:00						SI		OIL		PI	CC
134			4	99	5	4	5	4	3	4	5	5	4	4	99	5		1963	58			CHIR	F	3	2022-10-08	2022-10-08	0:00:00	1900-01-06 10:00:00	1900-01-06 10:20:00	1900-01-06 14:25:00	4:25:00		4:05:00		0:20:00						SI		OIL		PI	CC			general appreciation 4
136			5	5	5	99	5	5	5	5	5	5	5	99	5	4		1940	81			CHIR	F	4	2022-10-08	2022-10-08	0:00:00	1900-01-06 10:45:00	1900-01-06 13:45:00	1900-01-06 15:59:00	5:14:00		2:14:00		3:00:00						SI		OIL		PI	CC
137			5	5	5	5	5	5	5	4	5	3	4	4	5	4		1989	32			CHIR	M	3	2022-10-08	2022-10-08	0:00:00	1900-01-06 12:18:00	1900-01-06 14:30:00	1900-01-06 16:10:00	3:52:00		1:40:00		2:12:00						SI		OIL		PI	CC
138			3	4	5	4	4	5	5	4	4	3	3	5	3	4		2004	17			CHIR	F	4	2022-10-07	2022-10-07	0:00:00	1900-01-06 14:35:00	1900-01-06 15:50:00	1900-01-06 17:58:00	3:23:00		2:08:00		1:15:00						NO		OIL		PI	CC
139			4	4	4	5	4	5	4	5	5	3	4	4	4	3		2000	21			MED	F	4	2022-10-08	2022-10-08	0:00:00	1900-01-06 15:06:00	1900-01-06 17:42:00	1900-01-06 19:50:00	4:44:00		2:08:00		2:36:00						SI		OIL		PI	CC
140			5	5	5	99	5	5	5	5	5	5	5	5	5	3		1987	34			MED	M	3	2022-10-08	2022-10-08	0:00:00	1900-01-06 17:07:00	1900-01-06 17:44:00	1900-01-06 20:19:00	3:12:00		2:35:00		0:37:00						SI		OIL		PI	CC
141			5	5	5	5	5	5	5	5	5	5	5	5	5	5		1976	45			CHIR	F	3	2022-10-09	2022-10-09	0:00:00	1900-01-06 10:26:00	1900-01-06 10:38:00	1900-01-06 11:41:00	1:15:00		1:03:00		0:12:00						SI		OIL		PI	CC
142			5	5	4	5	5	4	4	4	4	99	3	3	4	4		1965	56			CHIR	M	4	2022-10-09	2022-10-09	0	1900-01-06 10:48:00	1900-01-06 11:42:00	1900-01-06 13:07:00	2:19:00		1:25:00		0:54:00						SI		OIL		PI	CC
144			5	5	5	5	5	5	5	5	5	5	5	5	5	5		1962	59			MED	M	4	2022-10-09	2022-10-09	0:00:00	1900-01-06 16:09:00	1900-01-06 16:34:00	1900-01-06 17:11:00	1:02:00		0:37:00		0:25:00						SI		OIL		MC	CC
145			5	5	5	5	5	5	5	5	5	5	5	5	5	5		1986	35			CHIR	M	4	2022-10-09	2022-10-09	0:00:00	1900-01-06 15:26:00	1900-01-06 15:30:00	1900-01-06 17:33:00	2:07:00		2:03:00		0:04:00						SI		OIL		PI	CC
146			5	5	5	5	5	99	5	5	5	3	4	5	4	5		2000	21			CHIR	M	3	2022-10-09	2022-10-09	0:00:00	1900-01-06 17:49:00	1900-01-06 17:51:00	1900-01-06 19:19:00	1:30:00		1:28:00		0:02:00						SI		OIL		PI	CC
147			5	5	5	5	4	5	5	5	5	5	5	5	5	4		1990	31			CHIR	M	3	2022-10-10	2022-10-10	0:00:00	1900-01-06 10:00:00	1900-01-06 10:01:00	1900-01-06 10:15:00	0:15:00		0:14:00		0:01:00						NO		OIL		PI	CC
148			3	4	3	2	2	3	3	4	4	4	3	2	2	2		1973	48			CHIR	M	4	2022-10-10	2022-10-10	0:00:00	1900-01-06 10:10:00	1900-01-06 10:12:00	1900-01-06 10:27:00	0:17:00		0:15:00		0:02:00						NO		OIL		PI	MA			general appreciation good
149			5	5	5	5	5	5	5	5	5	5	5	5	5	5		1964	57			CHIR	M	3	2022-10-10	2022-10-10	0:00:00	1900-01-06 10:04:00	1900-01-06 10:08:00	1900-01-06 10:25:00	0:21:00		0:17:00		0:04:00						NO		OIL		PI	CS
150			3	3	2	2	2	2	2	2	2	2	2	2	2	2		1967	54			MED	M	3	2022-10-10	2022-10-10	0:00:00	1900-01-06 10:32:00	1900-01-06 10:42:00	1900-01-06 10:53:00	0:21:00		0:11:00		0:10:00						NO		OIL		PI	MA			I was sent out too quickly- 2
151			5	5	5	5	5	5	5	5	5	5	5	5	5	5		1969	52			CHIR	M	4	2022-10-10	2022-10-10	0:00:00	1900-01-06 10:35:00	1900-01-06 10:36:00	1900-01-06 10:47:00	1900-01-06 01:52:00		1900-01-06 01:02:00		0:01:00						NO		OIL		PI	CS			excellent assessment 5
152			4	4	3	3	4	4	4	3	4	3	3	4	3	3		1952	69			CHIR	M	3	2022-10-10	2022-10-10	0:00:00	1900-01-06 10:55:00	1900-01-06 11:00:00	1900-01-06 11:30:00	1900-01-06 03:13:00		1900-01-06 02:58:00		0:05:00						NO		OIL		PI	MA
153			5	5	5	5	5	5	5	5	5	5	5	5	5	5		1955	66			MED	M	3	2022-10-10	2022-10-10	0:00:00	1900-01-06 11:52:00	1900-01-06 11:54:00	1900-01-06 13:20:00	1:28:00		1:26:00		0:02:00						NO		OIL		PI	CC
154			5	5	5	5	5	5	5	5	5	5	5	5	5	5		1964	57			CHIR	F	3	2022-10-10	2022-10-10	0:00:00	1900-01-06 11:38:00	1900-01-06 11:39:00	1900-01-06 13:25:00	1:47:00		1:46:00		0:01:00						NO		OIL		PI	CS
155			4	5	4	3	4	5	4	5	4	4	3	4	3	3		1981	40			MED	F	3	2022-10-10	2022-10-10	0:00:00	1900-01-06 13:29:00	1900-01-06 13:37:00	1900-01-06 13:49:00	0:20:00		0:12:00		0:08:00						NO		OIL		PI	CC
156			5	5	5	5	5	5	5	5	5	5	5	5	5	5		1965	56			CHIR	F	3	2022-10-10	2022-10-10	0:00:00	1900-01-06 13:00:00	1900-01-06 13:03:00	1900-01-06 14:40:00	1:40:00		1:37:00		0:03:00						NO		OIL		PI	CS
157			2	4	5	5	5	4	5	5	5	5	4	4	4	4		1978	43			MED	M	3	2022-10-11	2022-10-11	0:00:00	1900-01-06 12:50:00	1900-01-06 14:40:00	1900-01-06 15:03:00	2:13:00		0:23:00		1:50:00						NO		OIL		MC	CS
158			5	5	5	5	5	5	5	5	5	5	5	5	5	5		1973	48			MED	M	4	2022-10-12	2022-10-12	0:00:00	1900-01-06 10:11:00	1900-01-06 10:11:00	1900-01-06 10:48:00	0:37:00		0:37:00		0:00:00						NO		OIL		PI	MA			excellent 5
159			5	5	5	4	5	4	4	5	5	4	3	4	5	5		2005	16			CHIR	M	3	2022-10-12	2022-10-12	0:00:00	1900-01-06 10:18:00	1900-01-06 10:37:00	1900-01-06 11:10:00	0:52:00		0:33:00		0:19:00						NO		OIL		PI	CC
160			5	5	5	5	5	5	5	5	5	5	5	5	5	5			2021						2022-10-11	2022-10-11	0:00:00				0		0		0														excellent 5
161			4	5	5	5	4	5	5	5	4	5	5	5	5	5		1959	62			MED	M	3	2022-10-12	2022-10-12	0:00:00	1900-01-06 10:15:00	1900-01-06 10:55:00	1900-01-06 12:00:00	1:45:00		1:05:00		0:40:00						NO		OIL		MC	CC
162			5	5	5	5	5	5	5	5	5	4	4	5	5	5		1983	38			MED	M	3	2022-10-12	2022-10-12		1900-01-06 09:59:00	1900-01-06 09:59:00	1900-01-06 12:42:00	2:43:00		2:43:00		0:00:00						NO		OIL		PI	MA CC			excellent 4
164			5	5	5	5	5	5	5	5	5	5	5	5	5	5		1984	37			MED	M	3	2022-10-12	2022-10-12	0:00:00	1900-01-06 14:20:00	1900-01-06 14:36:00	1900-01-06 16:07:00	1:47:00		1:31:00		0:16:00						NO		OIL		PI	MA
165			5	5	5	5	5	5	5	5	5	5	5	5	5	5		1965	56			CHIR	F	2	2022-10-12	2022-10-12	0:00:00	1900-01-06 15:58:00	1900-01-06 16:05:00	1900-01-06 17:27:00	1:29:00		1:22:00		0:07:00						NO		OIL		PI	MA
166			99	4	3	3	4	3	2	3	3	2	3	3	3	3		1989	32			MED	M	2	2022-10-12	2022-10-12	0:00:00	1900-01-06 16:27:00	1900-01-06 16:27:00	1900-01-06 17:42:00	1:15:00		1:15:00		0:00:00						NO		OIL		PI	MA
167			5	5	5	5	5	5	5	5	5	5	5	5	5	5		1972	49			CHIR	M	3	2022-10-13	2022-10-13	0:00:00	1900-01-06 11:20:00	1900-01-06 11:26:00	1900-01-06 12:00:00	0:40:00		0:34:00		0:06:00						NO		OIL		PI	CS
168			5	4	4	4	4	4	4	4	4	4	4	4	4	4		1940	81			CHIR	M	3	2022-10-13	2022-10-13	0:00:00	1900-01-06 14:45:00	1900-01-06 14:50:00	1900-01-06 15:10:00	0:25:00		0:20:00		0:05:00						NO		OIL		PI	MA
169			5	5	5	5	5	5	4	5	4	4	5	4	5	5		1972	49			CHIR	M	4	2022-10-13	2022-10-13	0	1900-01-06 15:33:00	1900-01-06 15:40:00	1900-01-06 16:05:00	1900-01-06 10:15:00		0:25:00		0:07:00						NO		OIL		PI	MA
170			5	5	5	5	5	5	5	5	5	3	3	4	5	5		1989	32			CHIR	F	3	2022-10-13	2022-10-13	0:00:00	1900-01-06 15:58:00	1900-01-06 16:05:00	1900-01-06 16:35:00	0:37:00		0:30:00		0:07:00						NO		OIL		PI	MA
171			5	5	5	5	5	5	5	5	5	5	5	5	5	5		1935	86			CHIR	F	3	2022-10-13	2022-10-13	0:00:00	1900-01-06 17:00:00	1900-01-06 17:05:00	1900-01-06 17:25:00	1900-01-06 10:44:00		0:20:00		0:05:00						NO		OIL		PI	MA			4 excellent
172			5	5	5	5	5	5	5	5	5	5	5	4	5	4		1995	26			MED	F	4	2022-10-13	2022-10-13	0:00:00	1900-01-06 17:25:00	1900-01-06 17:28:00	1900-01-06 17:35:00	0:10:00		0:07:00		0:03:00						NO		OIL		PI	CC
173			5	5	5	5	5	5	5	5	5	5	5	99	5	5		1947	74			CHIR	M	4	2022-10-14	2022-10-14	0:00:00	1900-01-06 10:57:00	1900-01-06 11:08:00	1900-01-06 11:38:00	0:41:00		0:30:00		0:11:00						NO		OIL		PI	CS
174			5	5	5	5	5	5	5	5	5	5	5	5	5	5		1984	37			CHIR	M	3	2022-10-14	2022-10-14	0:00:00	1900-01-06 12:37:00	1900-01-06 12:59:00	1900-01-06 13:20:00	0:43:00		0:21:00		0:22:00						NO		OIL		PI	CS
175			5	5	5	99	5	5	5	4	99	3	99	5	4	4		1993	28			CHIR	M	4	2022-10-14	2022-10-14	0:00:00	1900-01-06 12:46:00	1900-01-06 13:25:00	1900-01-06 13:55:00	1:09:00		0:30:00		0:39:00						NO		OIL		PI	CS
176			5	5	5	5	5	5	5	5	5	5	5	5	5	5		1968	53			CHIR	F	3	2022-10-14	2022-10-14	0:00:00	1900-01-06 14:13:00	1900-01-06 14:40:00	1900-01-06 14:55:00	0:42:00		0:15:00		0:27:00						NO		OIL		PI	CS
177			5	5	5	5	5	5	5	5	5	5	5	5	5	5		1980	41			CHIR	F	3	2022-10-14	2022-10-14	0:00:00	1900-01-06 14:32:00	1900-01-06 14:51:00	1900-01-06 15:05:00	0:33:00		0:14:00		0:19:00						NO		OIL		PI	CS
178			4	5	4	4	4	4	4	4	4	4	4	4	4	3		1969	52			CHIR	M	4	2022-10-14	2022-10-14	0:00:00	1900-01-06 18:00:00	1900-01-06 18:27:00	1900-01-06 19:00:00	1:00:00		0:33:00		0:27:00						NO		OIL		PI	MA CC			4 excellent
179			5	5	5	5	5	5	4	5	4	5	5	5	5	5		2001	20			MED	M	4	2022-10-14	2022-10-14	0:00:00	2023-05-20 17:20:00	2023-05-20 17:23:00	1900-01-06 19:00:00	-45059.9		-45059.9		0:03:00						NO		OIL		PI	MA CC
180			5	5	5	5	5	5	5	5	5	5	5	5	5	5		1947	74			CHIR	F	4	2022-10-16	2022-10-16	0:00:00	1900-01-06 11:53:00	1900-01-06 11:56:00	1900-01-06 12:15:00	0:22:00		0:19:00		0:03:00						SI		OIL		PI	CC
181			4	5	5	5	5	5	5	5	5	4	5	5	5	5		1959	62			MED	M	2	2022-10-15	2022-10-15	0:00:00	1900-01-06 10:15:00	1900-01-06 10:16:00	1900-01-06 11:45:00	1:30:00		1:29:00		0:01:00						SI		OIL		PI	CC
182			5	5	5	5	5	5	5	5	5	5	5	5	5	5		1947	74			MED	F	3	2022-10-15	2022-10-15	0:00:00	1900-01-06 12:04:00	1900-01-06 12:08:00	1900-01-06 13:00:00	0:56:00		0:52:00		0:04:00						SI		OIL		PI	CC
183			5	5	5	5	5	5	5	5	5	5	5	5	5	5		1966	55			MED	F	3	2022-10-15	2022-10-15	0:00:00	1900-01-06 13:16:00	1900-01-06 13:18:00	1900-01-06 17:55:00	4:39:00		4:37:00		0:02:00						SI		OIL		PI	CC
184			5	5	5	5	5	5	5	5	5	5	5	5	5	5		1970	51			MED	F	3	2022-10-15	2022-10-15	0:00:00	1900-01-06 13:05:00	1900-01-06 13:35:00	1900-01-06 14:35:00	1:30:00		1:00:00		0:30:00						SI		OIL		PI	CC
185			5	5	5	5	5	5	5	5	5	5	5	5	5	5		1979	42			CHIR	M	3	2022-10-15	2022-10-15	0:00:00	1900-01-06 14:45:00	1900-01-06 14:53:00	1900-01-06 15:15:00	0:30:00		0:22:00		0:08:00						SI		OIL		PI	CC
186			5	5	4	5	5	5	5	5	5	5	5	4	4	4		1969	52			MED	M	3	2022-10-15	2022-10-15	0:00:00	1900-01-06 14:13:00	1900-01-06 14:15:00	1900-01-06 16:05:00	1:52:00		1:50:00		0:02:00						SI		OIL		PI	CC
187			5	5	4	5	4	5	5	5	5	5	4	4	5	5		1964	57			CHIR	M	3	2022-10-15	2022-10-15	0:00:00	1900-01-06 14:37:00	1900-01-06 14:56:00	1900-01-06 16:25:00	1:48:00		1:29:00		0:19:00						SI		OIL		PI	CC
188			4	5	5	5	5	5	5	5	5	5	3	5	5	5		1995	26			CHIR	F	3	2022-10-15	2022-10-15	0:00:00	1900-01-06 14:42:00	1900-01-06 16:26:00	1900-01-06 17:11:00	2:29:00		0:45:00		1:44:00						SI		OIL		PI	CC
189			5	5	5	5	5	5	5	5	5	5	5	5	5	5		1944	77			MED	F	2	2022-10-15	2022-10-15	0:00:00	1900-01-06 17:08:00	1900-01-06 17:10:00	1900-01-06 19:20:00	2:12:00		2:10:00		0:02:00						SI		OIL		PI	CC
190			5	5	5	5	5	5	5	5	5	5	5	5	5	5		1987	34			CHIR	M	3	2022-10-15	2022-10-15	0:00:00	1900-01-06 17:57:00	1900-01-06 18:12:00	1900-01-06 18:20:00	0:23:00		0:08:00		0:15:00						SI		OIL		PI	CC
191			5	5	5	5	5	5	5	5	5	5	5	5	5	5		1965	56			MED	F	3	2022-10-16	2022-10-16	0:00:00	1900-01-06 10:08:00	1900-01-06 10:11:00	1900-01-06 10:40:00	0:32:00		0:29:00		0:03:00						SI		OIL		PI	CC
192			5	5	5	5	5	5	5	5	5	5	5	5	5	5		1967	54			CHIR	M	3	2022-10-16	2022-10-16	0:00:00	1900-01-06 10:41:00	1900-01-06 10:51:00	1900-01-06 11:30:00	0:49:00		0:39:00		0:10:00						SI		OIL		PI	CC
193			5	5	5	5	5	5	5	5	5	5	5	5	5	5		1991	30			MED	F	3	2022-10-16	2022-10-16	0:00:00	1900-01-06 11:06:00	1900-01-06 11:25:00	1900-01-06 12:30:00	1:24:00		1:05:00		0:19:00						SI		OIL		PI	CC
194			5	5	5	5	5	5	5	5	5	5	5	4	4	5		1947	74			CHIR	M	4	2022-10-16	2022-10-16	0:00:00	1900-01-06 09:58:00	1900-01-06 10:05:00	1900-01-06 10:25:00	0:27:00		0:20:00		0:07:00						SI		OIL		PI	CC
195			5	5	5	4	5	5	5	5	5	4	4	5	5	5		1996	25			MED	F	4	2022-10-16	2022-10-16	0:00:00	1900-01-06 12:03:00	1900-01-06 12:11:00	1900-01-06 12:45:00	0:42:00		0:34:00		0:08:00						SI		OIL		PI	CC
196			5	5	5	5	5	5	5	5	5	5	5	99	5	5		1957	64			CHIR	M	3	2022-10-16	2022-10-16	0:00:00	1900-01-06 12:10:00	1900-01-06 12:20:00	1900-01-06 13:35:00	1:25:00		1:15:00		0:10:00						SI		OIL		PI	CC
197			5	5	5	5	5	5	5	5	5	5	5	5	5	5		1957	64			CHIR	F	3	2022-10-12	2022-10-12	0:00:00	1900-01-06 14:37:00	1900-01-06 14:43:00	1900-01-06 15:30:00	0:53:00		0:47:00		0:06:00						NO		OIL		PI	CS
198			4	4	5	5	5	5	5	5	5	4	4	4	5	5		1984	37			CHIR	M	3	2022-10-12	2022-10-12	0:00:00	1900-01-06 15:42:00	1900-01-06 15:50:00	1900-01-06 15:55:00	0:13:00		0:05:00		0:08:00						NO		OIL		PI	CC
199			5	5	5	5	5	5	5	5	5	5	5	5	5	5		1940	81			MED	F	3	2022-10-13	2022-10-13	0:00:00	1900-01-06 10:49:00	1900-01-06 10:54:00	1900-01-06 11:40:00	0:51:00		0:46:00		0:05:00						NO		OIL		PI	CC
200			5	5	3	5	5	5	3	5	5	5	5	5	5	4		1979	42			CHIR	M	3	2022-10-13	2022-10-13	0:00:00	1900-01-06 11:15:00	1900-01-06 11:25:00	1900-01-06 11:35:00	0:20:00		0:10:00		0:10:00						NO		OIL		PI	MA
201			5	5	5	4	4	4	4	5	5	5	5	5	4	4		2006	15			CHIR	M	2	2022-10-13	2022-10-13	0:00:00	1900-01-06 12:34:00	1900-01-06 12:50:00	1900-01-06 13:10:00	0:36:00		0:20:00		0:16:00						NO		OIL		PI	CC			4 excellent
202			5	5	5	5	5	5	5	5	5	5	5	5	5	5		2004	17			MED	F	3	2022-10-13	2022-10-13	0:00:00	1900-01-06 13:45:00	1900-01-06 13:50:00	1900-01-06 14:30:00	0:45:00		0:40:00		0:05:00						NO		OIL		PI	MA
203			5	5	4	4	5	5	4	4	5	5	5	5	5	5		1972	49			MED	M	4	2022-10-13	2022-10-13	0:00:00	1900-01-06 12:17:00	1900-01-06 13:10:00	1900-01-06 13:15:00	0:58:00		0:05:00		0:53:00						NO		OIL		PI	MA
204			4	4	4	3	4	4	3	3	4	3	4	4	3	4		1997	24			MED	F	3	2022-10-16	2022-10-16	0:00:00	1900-01-06 12:18:00	1900-01-06 12:43:00	1900-01-06 13:55:00	1:37:00		1:12:00		0:25:00						SI		OIL		PI	CC
205			5	5	5	5	5	5	5	5	5	5	5	5	5	5		1948				CHIR	F	3	2022-10-16	2022-10-16		1900-01-06 13:09:00	1900-01-06 13:26:00	1900-01-06 14:30:00											SI		OIL		PI	CC
206			5	5	5	5	5	5	5	5	5	5	4	5	5	5		1994				CHIR	M	3	2022-10-16	2022-10-16		1900-01-06 14:22:00	1900-01-06 14:30:00	1900-01-06 15:20:00											SI		OIL		PI	CC
207			5	5	5	5	5	5	5	5	5	5	5	5	5	5		1986	35			CHIR	M	3	2022-10-16	2022-10-16	0:00:00	1900-01-06 16:03:00	1900-01-06 16:12:00	1900-01-06 16:45:00	0:42:00		0:33:00		0:09:00						SI		OIL		PI	CC
208			4	5	4	5	5	5	5	4	5	5	5	5	4	5		1986	35			MED	F	3	2022-10-16	2022-10-16	0:00:00	1900-01-06 16:34:00	1900-01-06 16:38:00	1900-01-06 17:30:00	0:56:00		0:52:00		0:04:00						SI		OIL		PI	CC
209			5	5	5	5	5	5	5	5	5	3	5	5	5	5		1999	22			CHIR	M	3	2022-10-16	2022-10-16	0:00:00	1900-01-06 17:11:00	1900-01-06 17:25:00	1900-01-06 17:50:00	0:39:00		0:25:00		0:14:00						SI		OIL		PI	CC
210			5	5	5	5	5	5	5	5	5	5	5	5	5	5		1964	57			CHIR	F	3	2022-10-16	2022-10-16	0:00:00	1900-01-06 17:34:00	1900-01-06 18:35:00	1900-01-06 19:40:00	2:06:00		1:05:00		1:01:00						SI		OIL		PI	CC
211			5	5	5	5	5	5	5	5	5	5	5	5	5	5		2002	19			MED	F	4	2022-10-17	2022-10-17	0:00:00	1900-01-06 10:11:00	1900-01-06 10:20:00	1900-01-06 10:43:00	0:32:00		0:23:00		0:09:00						NO		OIL		PI	MA
212			5	5	5	5	5	5	5	5	5	5	5	5	5	5		1970	51			CHIR	M	4	2022-10-17	2022-10-17	0:00:00	1900-01-06 10:30:00	1900-01-06 10:35:00	1900-01-06 12:00:00	1:30:00		1:25:00		0:05:00						NO		OIL		PI	MA
213			5	5	5	5	5	5	5	5	5	5	5	5	5	5		1989	32			CHIR	M	4	2022-10-17	2022-10-17	0:00:00	1900-01-06 12:15:00	1900-01-06 13:30:00	1900-01-06 14:30:00	2:15:00		1:00:00		1:15:00						NO		OIL		PI	MA
214			5	5	5	5	5	5	5	5	5	5	5	5	5	5		1978	43			MED	F	4	2022-10-17	2022-10-17	0:00:00	1900-01-06 13:30:00	1900-01-06 15:26:00	1900-01-06 16:15:00	2:45:00		0:49:00		1:56:00						NO		OIL		PI	MA
215			5	5	5	5	5	5	5	5	5	5	5	5	5	5		1973	48			CHIR	M	3	2022-10-14	2022-10-14	0:00:00	1900-01-06 12:46:00	1900-01-06 13:25:00	1900-01-06 13:55:00	1:09:00		0:30:00		0:39:00						NO		OIL		PI	CS
216			5	5	5	5	5	5	5	5	5	5	5	5	5	5		1941	80			MED	F	3	2022-10-18	2022-10-18	0:00:00	1900-01-06 12:32:00	1900-01-06 12:40:00	1900-01-06 16:35:00	4:03:00		3:55:00		0:08:00						NO		OIL		PI	CC
217			5	5	5	5	5	5	5	5	5	5	5	5	5	5		1994	27			CHIR	M	4	2022-10-18	2022-10-18	0:00:00	1900-01-06 18:00:00	1900-01-06 18:02:00	1900-01-06 19:36:00	1:36:00		1:34:00		0:02:00						NO		OIL		PI	CC
218			5	5	5	4	5	5	5	5	5	5	4	99	5	5		1994	27			CHIR	M	3	2022-10-21	2022-10-21	0:00:00	1900-01-06 13:22:00	1900-01-06 13:45:00	1900-01-06 14:31:00	1:09:00		0:46:00		0:23:00						NO		OIL		PI	CC
219			5	5	5	5	5	5	5	5	5	5	5	5	5	5		1977	44			MED	F	3	2022-10-21	2022-10-21	0:00:00	1900-01-06 12:05:00	1900-01-06 12:15:00	1900-01-06 13:13:00	1:08:00		0:58:00		0:10:00						NO		OIL		PI	CC
220			5	5	5	5	5	5	5	5	5	5	5	5	5	5		1988	33			CHIR	M	3	2022-10-21	2022-10-21	0:00:00	1900-01-06 10:07:00	1900-01-06 10:07:00	1900-01-06 13:30:00	3:23:00		3:23:00		0:00:00						NO		OIL		PI	MA
221			5	5	5	5	5	5	5	5	5	5	5	5	5	5		1980	41			MED	F	1	2022-10-21	2022-10-21	0:00:00	1900-01-06 16:23:00	1900-01-06 16:30:00	1900-01-06 17:50:00	1:27:00		1:20:00		0:07:00						NO		OIL		PI	CC
222			5	5	5	5	5	5	5	5	5	5	5	5	5	5		1998	23			CHIR	F	3	2022-10-21	2022-10-21	0:00:00	1900-01-06 12:52:00	1900-01-06 12:55:00	1900-01-06 18:41:00	5:49:00		5:46:00		0:03:00						NO		OIL		PI	MA
223			5	5	5	5	5	5	5	5	5	5	5	5	5	5		2002	19			CHIR	F	3	2022-10-24	2022-10-24	0:00:00	1900-01-06 13:30:00	1900-01-06 14:00:00	1900-01-06 14:45:00	1:15:00		0:45:00		0:30:00						NO		OIL		PI	MA CC
224			5	5	5	5	5	5	5	5	5	5	5	5	5	5		1967	54			MED	F	4	2022-10-25	2022-10-25	0:00:00	1900-01-06 10:07:00	1900-01-06 10:08:00	1900-01-06 10:42:00	0:35:00		0:34:00		0:01:00						NO		OIL		MC	CC
225			5	5	5	5	5	5	5	5	5	5	5	5	5	5		1975	46			CHIR	F	3	2022-10-25	2022-10-25	0:00:00	1900-01-06 10:00:00	1900-01-06 10:02:00	1900-01-06 11:04:00	1:04:00		1:02:00		0:02:00						NO		OIL		PI	MA CC
226			5	5	5	5	5	5	5	5	5	5	5	5	5	5		1969	52			CHIR	F	3	2022-10-25	2022-10-25	0:00:00	1900-01-06 14:25:00	1900-01-06 14:28:00	1900-01-06 16:42:00	2:17:00		2:14:00		0:03:00						NO		OIL		PI	MA
227			5	5	5	5	5	5	5	5	5	5	5	5	5	5		2000	21			CHIR	M	3	2022-10-25	2022-10-25	0:00:00	1900-01-06 15:42:00	1900-01-06 15:44:00	1900-01-06 16:46:00	1:04:00		1:02:00		0:02:00						NO		OIL		PI	CC
228			5	5	5	5	5	5	5	5	5	5	5	5	5	5		1984	37			MED	M	4	2022-10-25	2022-10-25	0:00:00	1900-01-06 17:14:00	1900-01-06 17:21:00	1900-01-06 19:21:00	2:07:00		2:00:00		0:07:00						NO		OIL		PI	MA
229			5	5	5	5	5	5	5	5	5	5	5	5	5	5		1967	54			CHIR	M	3	2022-10-25	2022-10-25	0:00:00	1900-01-06 13:08:00	1900-01-06 13:14:00	1900-01-06 15:18:00	2:10:00		2:04:00		0:06:00						NO		OIL		PI	MA CC
230			5	5	5	5	5	5	5	5	5	5	5	5	5	5		1952	69			CHIR	F	4	2022-10-28	2022-10-28	0:00:00	1900-01-06 10:09:00	1900-01-06 10:15:00	1900-01-06 10:21:00	0:12:00		0:06:00		0:06:00						NO		OIL		PI	MA CC
231			5	5	4	5	5	5	4	5	99	4	99	4	5	5		1940	81			CHIR	F	3	2022-10-28	2022-10-28	0:00:00	1900-01-06 10:10:00	1900-01-06 10:12:00	1900-01-06 10:45:00	0:35:00		0:33:00		0:02:00						NO		OIL		PI	MA CC
232			5	5	5	5	5	5	5	5	5	5	5	5	5	5		1995	26			CHIR	M	3	2022-10-28	2022-10-28	0:00:00	1900-01-06 10:55:00	1900-01-06 11:03:00	1900-01-06 11:30:00	0:35:00		0:27:00		0:08:00						NO		OIL		PI	MA CC
233			4	5	5	5	5	4	4	5	5	4	5	5	5	4		2006	15			CHIR	F	3	2022-10-28	2022-10-28	0:00:00	1900-01-06 11:45:00	1900-01-06 11:51:00	1900-01-06 12:28:00	0:43:00		0:37:00		0:06:00						NO		OIL		PI	MA CC
234			4	4	4	4	4	4	4	4	4	4	4	4	4	4		1931	90			CHIR	M	4	2022-10-28	2022-10-28	0:00:00	1900-01-06 12:41:00	1900-01-06 12:45:00	1900-01-06 13:09:00	0:28:00		0:24:00		0:04:00						NO		OIL		PI	MA CC
235			5	5	5	5	5	5	5	5	5	5	5	5	5	5		1986	35			MED	F	2	2022-10-28	2022-10-28	0:00:00	1900-01-06 12:18:00	1900-01-06 12:28:00	1900-01-06 13:45:00	1:27:00		1:17:00		0:10:00						NO		OIL		MC	MA CC
236			5	5	5	5	5	5	5	5	5	5	5	5	5	5		1966	55			MED	F	3	2022-10-28	2022-10-28	0:00:00	1900-01-06 12:34:00	1900-01-06 13:20:00	1900-01-06 14:08:00	1:34:00		0:48:00		0:46:00						NO		OIL		PI	MA CC
237			5	5	5	5	5	5	5	5	5	5	5	5	5	5		1990	31			CHIR	F	4	2022-10-28	2022-10-28	0:00:00	1900-01-06 14:23:00	1900-01-06 14:25:00	1900-01-06 14:45:00	0:22:00		0:20:00		0:02:00						NO		OIL		PI	MA CC
238			5	5	5	5	5	5	5	5	5	5	5	5	5	5		1933	88			CHIR	F	4	2022-10-28	2022-10-28	0:00:00	1900-01-06 14:32:00	1900-01-06 14:32:00	1900-01-06 14:34:00	0:02:00		0:02:00		0:00:00						NO		OIL		PI	MA CC
239			5	5	5	5	5	5	5	5	5	5	5	5	5	5		1991	30			MED	M	4	2022-10-28	2022-10-28	0:00:00	1900-01-06 15:03:00	1900-01-06 15:10:00	1900-01-06 15:23:00	0:20:00		0:13:00		0:07:00						NO		OIL		PI	MA
240			5	5	5	5	5	5	5	5	5	5	5	5	5	5		1955	66			CHIR	M	4	2022-10-28	2022-10-28	0:00:00	1900-01-06 16:11:00	2023-05-20 16:25:00	2023-05-20 17:21:00	45060		0:56:00		45060						NO		OIL		PI	MA CC
242			5	5	5	5	5	5	5	4	5	5	5	5	5	5		1991	30			CHIR	F	4	2022-10-28	2022-10-28	0:00:00	1900-01-06 11:15:00	1900-01-06 11:25:00	1900-01-06 11:55:00	0:40:00		0:30:00		0:10:00						NO		OIL		PI	MA CC
243			5	5	5	5	5	5	5	5	5	5	5	5	5	5		1947	74			CHIR	M	4	2022-10-31	2022-10-31	0:00:00	1900-01-06 10:13:00	1900-01-06 11:04:00	1900-01-06 11:17:00	1:04:00		0:13:00		0:51:00						NO		OIL		MC	CC			excellent 4
244			5	5	5	5	5	5	5	5	5	5	5	5	5	5		1944	77			MED	M	3	2022-10-31	2022-10-31	0:00:00	1900-01-06 10:24:00	1900-01-06 11:36:00	1900-01-06 12:28:00	2:04:00		0:52:00		1:12:00						NO		OIL		PI	MA
245			5	5	5	5	5	5	5	5	5	4	5	5	5	5		1976	45			MED	F	3	2022-10-31	2022-10-31	0:00:00	1900-01-06 10:06:00	1900-01-06 10:20:00	1900-01-06 13:35:00	3:29:00		3:15:00		0:14:00						NO		OIL		PI	MA
350			3	3	3	4	3	3	3	3	4	4	3	3	3	3		1957	64			CHIR	M	3	2022-10-03	2022-10-03	0:00:00	1900-01-06 05:50:00	1900-01-06 05:57:00	1900-01-06 08:12:00	2:22:00		2:15:00		0:07:00						NO		OCL		PI	MA CC CS
352			5	5	5	5	5	5	5	5	5	5	5	5	5	5		1942	79			MED	F	1	2022-10-03	2022-10-03	0:00:00	1900-01-06 11:25:00	1900-01-06 11:35:00	1900-01-06 14:01:00	2:36:00		2:26:00		0:10:00						NO		OCL		PI	MA CC
353			5	5	5	5	5	5	5	5	5	3	99	5	5	5		1948	73			MED	F	3	2022-10-03	2022-10-03	0:00:00	1900-01-06 09:13:00	1900-01-06 10:02:00	1900-01-06 15:45:00	6:32:00		5:43:00		0:49:00						NO		OCL		PI	MA
354			2	5	3	2	2	4	3	5	1	1	1	1	2	1		2004	17			MED	F	3	2022-10-03	2022-10-03	0:00:00	1900-01-06 13:47:00	1900-01-06 14:43:00	1900-01-06 15:30:00	1:43:00		0:47:00		0:56:00						NO		OCL		PI	CC
356			5	5	4	5	5	4	5	5	5	4	4	5	5	5		1960	61			MED	F	3	2022-10-02	2022-10-03	1	1900-01-06 14:04:00	1900-01-06 15:35:00	1900-01-06 16:00:00	1:56:00		0:25:00		1:31:00						NO		OCL		MC	CC
358			5	5	5	5	5	5	5	5	5	5	5	5	5	5		1993	28			CHIR	M	3	2022-10-03	2022-10-03	0:00:00	1900-01-06 14:14:00	1900-01-06 15:55:00	1900-01-06 16:32:00	1900-01-06 01:39:00		1900-01-06 01:35:00		1:41:00						NO		OCL		PI	CC
359			4	4	4	4	5	5	4	5	5	5	4	5	4	4		1981	40			CHIR	F	3	2022-10-03	2022-10-03	0:00:00	1900-01-06 14:59:00	1900-01-06 16:34:00	1900-01-06 16:45:00	1:46:00		0:11:00		1:35:00						NO		OCL		PI	CC
360			5	5	5	5	5	5	5	5	5	5	5	5	5	5		1969	52			CHIR	M	2	2022-10-04	2022-10-04	0:00:00	1900-01-06 09:12:00	1900-01-06 09:23:00	1900-01-06 09:40:00	0:28:00		0:17:00		0:11:00						NO		OCL		PI	CC
361			4	5	5	5	5	5	5	5	5	5	5	5	5	5		1984	37			MED	M	3	2022-10-04	2022-10-04	0:00:00	1900-01-06 11:04:00	1900-01-06 11:26:00	1900-01-06 12:44:00	1:40:00		1:18:00		0:22:00						NO		OCL		MC	CC
362			5	5	5	5	5	5	5	5	5	5	5	5	5	5		1938	83			CHIR	M	3	2022-10-04	2022-10-04	0:00:00	1900-01-06 11:30:00	1900-01-06 11:40:00	1900-01-06 11:55:00	0:25:00		0:15:00		0:10:00						NO		OCL		MC	CC
363			5	5	5	5	5	5	5	5	5	5	5	5	5	5		1939	82			CHIR	F	3	2022-10-04	2022-10-04	0:00:00	1900-01-06 11:46:00	1900-01-06 11:57:00	1900-01-06 12:22:00	0:36:00		0:25:00		0:11:00						NO		OCL		CVL	CC
364			5	5	5	5	5	5	5	5	5	5	5	5	5	5		2000	21			CHIR	F	4	2022-10-04	2022-10-04	0:00:00	1900-01-06 11:48:00	1900-01-06 12:04:00	1900-01-06 12:22:00	0:34:00		0:18:00		0:16:00						NO		OCL		PI	MA
365			5	5	5	99	5	5	5	5	5	5	5	5	5	5		1968	53			CHIR	M	3	2022-10-04	2022-10-04	0:00:00	1900-01-06 12:36:00	1900-01-06 12:46:00	1900-01-06 13:15:00	0:39:00		0:29:00		0:10:00						NO		OCL		PI	MA
366			5	5	5	5	5	5	5	5	5	5	5	5	5	5		1951	70			MED	F	1	2022-10-04	2022-10-04	0:00:00	1900-01-06 13:18:00	1900-01-06 13:49:00	1900-01-06 15:41:00	2:23:00		1:52:00		0:31:00						NO		OCL		PI	MA
367			5	99	5	5	5	5	5	5	5	5	5	5	5	5		1947	74			MED	M	1	2022-10-04	2022-10-04	0:00:00	1900-01-06 13:02:00	1900-01-06 13:55:00	1900-01-06 15:48:00	2:46:00		1:53:00		0:53:00						NO		OCL		MC	CC
368			5	5	5	5	5	5	5	5	5	5	5	99	5	5		2000	21			CHIR	M	4	2022-10-04	2022-10-04	0:00:00	1900-01-06 16:37:00	1900-01-06 16:38:00	1900-01-06 18:15:00	1:38:00		1:37:00		0:01:00						NO		OCL		PI	CC
369			5	5	5	5	5	5	5	4	4	4	4	4	4	3		2022	-1			MED	F	4	2022-10-04	2022-10-04	0:00:00	1900-01-06 18:20:00	1900-01-06 19:00:00	1900-01-06 19:20:00	1:00:00		0:20:00		0:40:00						NO		OCL		PI	MA
370			3	3	3	3	2	3	3	3	3	2	2	3	2	3		1959	62			MED	M	4	2022-10-04	2022-10-04	0:00:00	1900-01-06 17:35:00	1900-01-06 18:42:00	1900-01-06 19:30:00	1:55:00		0:48:00		1:07:00						NO		OCL		PI	MA
371			4	4	4	4	3	3	4	4	3	3	3	4	4	4		2005	16			MED	M	4	2022-10-04	2022-10-04	0:00:00	1900-01-06 18:34:00	1900-01-06 19:40:00	1900-01-06 20:10:00	1:36:00		0:30:00		1:06:00						NO		OCL		PI	MA
373			5	5	4	5	5	5	5	5	5	5	5	5	5	5		1969	52			MED	F	4	2022-10-04	2022-10-04	0:00:00	1900-01-06 19:50:00	1900-01-06 20:13:00	1900-01-06 21:30:00	1:40:00		1:17:00		0:23:00						NO		OCL		PI	MA CC
374			5	5	5	5	5	5	5	5	5	5	5	5	5	5		1973	48			MED	F	3	2022-10-05	2022-10-05	0:00:00	1900-01-06 11:04:00	1900-01-06 11:47:00	1900-01-06 13:25:00	2:21:00		1:38:00		0:43:00						NO		OCL		PI	MA
375			5	5	5	5	5	99	4	4	5	99	5	5	5	5		1984	37			MED	M	3	2022-10-05	2022-10-05	0:00:00	1900-01-06 11:48:00	1900-01-06 12:00:00	1900-01-06 14:20:00	2:32:00		2:20:00		0:12:00						NO		OCL		PI	MA CC
376			5	5	5	5	5	5	5	5	5	5	5	5	5	5		1999	22			MED	M	3	2022-10-05	2022-10-05	0:00:00	1900-01-06 13:19:00	1900-01-06 13:20:00	1900-01-06 15:25:00	2:06:00		2:05:00		0:01:00						NO		OCL		PI	MA
377			5	5	5	5	5	5	5	5	5	5	5	5	5	5		1979	42			CHIR	M	3	2022-10-05	2022-10-05	0:00:00	1900-01-06 15:30:00	1900-01-06 15:30:00	1900-01-06 16:10:00	0:40:00		0:40:00		0:00:00						NO		OCL		PI	MA
378			5	5	5	5	5	5	5	5	5	5	5	5	5	5		1959	62			MED	F	4	2022-10-11	2022-10-11	0:00:00	1900-01-06 10:26:00	1900-01-06 11:10:00	1900-01-06 14:11:00	3:45:00		3:01:00		0:44:00						NO		OCL		PI	MA CC
379			5	5	5	5	5	5	5	5	5	5	5	5	5	4		1947	74			MED	F	3	2022-10-03	2022-10-03	0:00:00	1900-01-06 09:39:00	1900-01-06 12:08:00	1900-01-06 15:34:00	5:55:00		3:26:00		2:29:00						NO		OCL		PI	MA
380			5	5	4	5	4	5	4	4	5	4	4	4	5	4		2003	18			CHIR	F	3	2022-10-03	2022-10-03	0:00:00	1900-01-06 11:55:00	1900-01-06 12:00:00	1900-01-06 15:54:00	3:59:00		3:54:00		0:05:00						NO		OCL		PI	MA CC
381			5	5	5	5	5	5	5	5	5	5	5	5	5	5		1982	39			CHIR	F	3	2022-10-03	2022-10-03	0:00:00	1900-01-06 11:10:00	1900-01-06 11:37:00	1900-01-06 17:00:00	5:50:00		5:23:00		0:27:00						NO		OCL		PI	MA
387			4	5	3	4	4	4	4	3	3	3	3	4	4	4		1974	47			CHIR	M	3	2022-10-03	2022-10-03	0:00:00	1900-01-06 20:58:00	1900-01-06 21:19:00	1900-01-06 22:18:00	1:20:00		0:59:00		0:21:00						NO		OCL		PI	CC
388			3	3	3	3	3	3	3	4	3	3	4	4	3	1		1966	55			CHIR	F	4	2022-10-03	2022-10-03	0:00:00	1900-01-06 18:17:00	1900-01-06 21:07:00	1900-01-06 21:45:00	3:28:00		0:38:00		2:50:00						NO		OCL		PI	MA CC
389			2	3	3	2	2	3	3	3	3	3	3	3	3	3		1981	40			MED	F	4	2022-10-03	2022-10-03	0:00:00	1900-01-06 18:45:00	1900-01-06 21:10:00	1900-01-06 21:53:00	3:08:00		0:43:00		2:25:00						NO		OCL		PI	MA CC
390			5	5	5	5	5	5	5	5	5	5	5	5	5	5		1978	43			MED	F	4	2022-10-03	2022-10-03	0:00:00	1900-01-06 21:30:00	1900-01-06 22:02:00	1900-01-06 22:10:00	0:40:00		0:08:00		0:32:00						NO		OCL		PI	MA
391			4	4	4	4	4	4	4	5	4	4	4	4	4	4		1971	50			CHIR	F	3	2022-10-03	2022-10-03	0:00:00	1900-01-06 22:02:00	1900-01-06 22:04:00	1900-01-06 22:30:00	0:28:00		0:26:00		0:02:00						NO		OCL		PI	CC
392			5	5	5	5	5	5	5	5	5	5	5	5	5	5		1979	42			CHIR	M	1	2022-10-07	2022-10-07	0:00:00	1900-01-06 15:46:00	1900-01-06 15:52:00	1900-01-06 17:56:00	2:10:00		2:04:00		0:06:00						NO		OCL		PI	MA
393			4	4	4	4	4	4	4	4	4	4	4	4	4	4		1986	35			MED	M	4	2022-10-08	2022-10-08	0:00:00	1900-01-06 09:21:00	1900-01-06 09:35:00	1900-01-06 09:55:00	1900-01-06		0:20:00		0:14:00						SI		OCL		PI	MA CS
394			5	5	5	5	5	5	5	5	5	5	5	5	5	5		2004	17			MED	F	3	2022-10-08	2022-10-08	0:00:00	1900-01-06 10:10:00	1900-01-06 10:17:00	1900-01-06 20:27:00	10:17:00		10:10:00		0:07:00						SI		OCL		PI	CC
395			5	5	5	5	5	5	5	5	5	5	5	5	5	5		1961	60			CHIR	M	3	2022-10-08	2022-10-08	0:00:00	1900-01-06 08:49:00	1900-01-06 09:14:00	1900-01-06 10:30:00	1:41:00		1:16:00		0:25:00						SI		OCL		PI	MA CS
396			4	5	5	5	5	5	5	5	5	5	5	5	4	4		1982	39			CHIR	F	3	2022-10-08	2022-10-08	0:00:00	1900-01-06 10:55:00	1900-01-06 11:04:00	1900-01-06 11:14:00	0:19:00		0:10:00		0:09:00						SI		OCL		PI	CC
397			5	5	5	5	5	5	5	5	5	5	5	5	5	5		1990				MED	F	3	2022-10-08	2022-10-08		1900-01-06 12:00:00	1900-01-06 12:05:00	1900-01-06 12:40:00		0		0		0					SI		OCL		PI	MA
398			5	5	5	5	5	5	5	5	5	5	5	5	5	5		1987				MED	F	3	2022-10-08	2022-10-08		1900-01-06 12:30:00	1900-01-06 12:35:00	1900-01-06 13:20:00		0		0		0					SI		OCL		PI	MA
399			99	99	99	99	99	99	99	99	99	99	99	99	99	99		1989				MED	D	3	2022-10-08	2022-10-08		1900-01-06 13:39:00	1900-01-06 13:49:00	1900-01-06 14:50:00		0		0		0					SI		OCL		PI	MA
400			5	5	5	4	5	5	5	5	5	5	5	5	5	5		1961				MED	F	3	2022-10-03	2022-10-04		1900-01-06 21:02:00	1900-01-06 21:09:00	1900-01-06 02:31:00		0		0		0					NO		OCL		PI	CC
401			5	5	5	5	5	5	5	5	5	5	5	5	5	5		1993				CHIR	M	3	2022-10-04	2022-10-04		1900-01-06 02:36:00	1900-01-06 02:42:00	1900-01-06 03:18:00		0		0		0					NO		OCL		PI	MA
402			4	4	5	4	4	5	5	5	4	4	4	4	4	4		1995				CHIR	M	3	2022-10-04	2022-10-04		1900-01-06 21:06:00	1900-01-06 21:10:00	1900-01-06 22:53:00		0		0		0					NO		OCL		PI	MA CC
403			4	4	4	4	4	4	4	4	4	4	4	4	4	4		1956				CHIR	M	3	2022-10-04	2022-10-04		1900-01-06 04:12:00	1900-01-06 04:18:00	1900-01-06 04:50:00		0		0		0					NO		OCL		PI	MA
405			5	5	5	5	5	5	5	5	5	5	5	5	5	5		1977				MED	F	2	2022-10-04	2022-10-04		1900-01-06 06:57:00	1900-01-06 07:30:00	1900-01-06 10:45:00											NO		OCL		PI	MA
406			5	5	5	4	5	5	5	5	4	5	4	99	5	5		1941				CHIR	M	4	2022-10-04	2022-10-04		1900-01-06 13:07:00	1900-01-06 13:07:00	1900-01-06 13:23:00											NO		OCL		CVL	CC
407			4	4	4	4	4	4	4	4	4	4	4	4	4	4		1962				CHIR	M	4	2022-10-04	2022-10-04		1900-01-06 17:36:00	1900-01-06 17:38:00	1900-01-06 18:23:00											NO		OCL		PI	CC
408			3	4	4	3	4	4	5	5	4	4	4	5	5	4		1996				CHIR	F	3	2022-10-04	2022-10-04		1900-01-06 18:52:00	1900-01-06 18:56:00	1900-01-06 19:37:00											NO		OCL		PI	CC
410			5	5	5	4	5	5	5	5	5	5	5	5	5	5		2004				MED	M	4	2022-10-08	2022-10-08		1900-01-06 07:39:00	1900-01-06 08:00:00	1900-01-06 08:12:00											SI		OCL		PI	CC
411			5	5	5	5	5	5	5	5	5	5	5	99	5	99		1968				CHIR	M	3	2022-10-08	2022-10-08		1900-01-06 11:10:00	1900-01-06 11:15:00	1900-01-06 11:30:00											SI		OCL		PI	CC
413			5	5	5	5	5	5	5	5	5	5	5	5	5	5		1957				MED	F	3	2022-10-09	2022-10-09		1900-01-06 08:16:00	1900-01-06 08:16:00	1900-01-06 08:21:00											SI		OCL		PI	CC
414			5	5	5	5	5	5	5	5	5	5	5	5	5	5		1973				MED	M	4	2022-10-11	2022-10-11		1900-01-06 07:49:00	1900-01-06 07:51:00	1900-01-06 07:59:00											NO		OCL		PI	CC
415			5	5	5	5	5	5	5	5	5	5	5	5	5	5		1975				CHIR	F	3	2022-10-04	2022-10-04		1900-01-06 11:25:00	1900-01-06 11:59:00	1900-01-06 13:43:00											NO		OCL		CVL	MA CC
416			5	5	5	5	5	5	5	5	5	5	5	5	5	5		1961				MED	M	1	2022-10-04	2022-10-04		1900-01-06 12:20:00	1900-01-06 12:20:00	1900-01-06 14:40:00											NO		OCL		PI	MA
417			5	5	5	5	5	5	5	5	5	5	5	5	5	5		1974				MED	F	3	2022-10-04	2022-10-04		1900-01-06 10:35:00	1900-01-06 10:51:00	1900-01-06 13:50:00											NO		OCL		PI	MA
419			5	5	5	5	5	5	5	5	5	5	5	5	5	5		1951				MED	F	2	2022-10-04	2022-10-04		1900-01-06 16:01:00	1900-01-06 16:06:00	1900-01-06 18:10:00											NO		OCL		MC	MA CC
420			5	5	5	5	5	5	5	5	5	5	5	4	5	5		1949				MED	M	2	2022-10-04	2022-10-04		1900-01-06 16:40:00	1900-01-06 16:46:00	1900-01-06 20:45:00											NO		OCL		MC	MA
421			5	5	5	5	5	5	5	5	5	4	4	5	5	5		1967				CHIR	M	2	2022-10-04	2022-10-04		1900-01-06 22:42:00	1900-01-06 22:44:00	1900-01-06 23:30:00											NO		OCL		PI	CC
422			4	4	4	4	4	4	4	4	4	4	4	4	4	4		1980				CHIR	M	3	2022-10-04	2022-10-04		1900-01-06 21:52:00	1900-01-06 23:31:00	1900-01-06 23:44:00											NO		OCL		PI	CC			voto generale BUONO 3
423		VOTO 2 alla domanda 10!	4	4	4	4	4	4	4	4	4	2	99	3	3	3		1931				MED	F	1	2022-10-04	2022-10-05		1900-01-06 20:32:00	1900-01-06 20:38:00	1900-01-06 00:05:00											NO		OCL		PI	MA CC
424			5	5	4	5	5	5	5	4	4	3	3	4	4	3		2003				MED	F	3	2022-10-04	2022-10-05		1900-01-06 20:47:00	1900-01-06 21:01:00	1900-01-06 00:52:00											NO		OCL		PI	MA CC
425			5	5	5	5	5	5	5	5	5	5	5	5	5	5		1994				MED	F	3	2022-10-05	2022-10-06		1900-01-06 22:11:00	1900-01-06 22:27:00	1900-01-06 01:30:00											NO		OCL		PI	MA CC
426			5	5	5	5	5	5	5	5	5	5	5	5	5	5		1966				MED	M	3	2022-10-04	2022-10-05		1900-01-06 22:45:00	1900-01-06 22:53:00	1900-01-06 01:47:00											NO		OCL		PI	MA
427			5	5	5	5	5	5	5	5	5	5	5	5	5	5		1967				MED	F	2	2022-10-04	2022-10-05		1900-01-06 23:59:00	1900-01-06 00:17:00	1900-01-06 02:07:00											NO		OCL		PI	MA CC
428			5	5	5	5	5	5	5	5	5	5	5	5	5	5		1972				CHIR	M	2	2022-10-05	2022-10-05		1900-01-06 01:25:00	1900-01-06 01:27:00	1900-01-06 03:06:00											NO		OCL		CVL	MA CC
429			5	5	5	5	5	5	5	5	5	5	5	5	5	5		1967				MED	M	2	2022-10-05	2022-10-05		1900-01-06 07:35:00	1900-01-06 08:25:00	1900-01-06 10:15:00											NO		OCL		PI	MA CAND MED
430			5	5	5	5	5	5	5	5	5	5	5	5	5	5		1985				CHIR	M	3	2022-10-05	2022-10-05		1900-01-06 07:00:00	1900-01-06 07:43:00	1900-01-06 10:23:00											NO		OCL		PI	MA CC
431			5	5	5	5	5	5	5	5	5	5	5	5	5	5		1960				MED	M	3	2022-10-05	2022-10-05		1900-01-06 07:53:00	1900-01-06 08:47:00	1900-01-06 11:50:00											NO		OCL		PI	MA
432			5	5	5	5	5	5	5	5	5	5	5	5	5	5		1963				MED	M	3	2022-10-05	2022-10-05		1900-01-06 10:20:00	1900-01-06 10:42:00	1900-01-06 12:50:00											NO		OCL		PI	MA CC
433			4	5	4	5	4	5	5	5	5	4	4	4	4	4		1963				MED	M	3	2022-10-05	2022-10-05		1900-01-06 11:20:00	1900-01-06 11:38:00	1900-01-06 13:10:00											NO		OCL		PI	MA CC			bravo! Thanks
434			5	5	5	5	5	5	5	5	5	5	5	5	5	5		1948				MED	M	3	2022-10-05	2022-10-05		1900-01-06 08:34:00	1900-01-06 08:44:00	1900-01-06 13:00:00											NO		OCL		PI	MA CC
435			5	5	5	4	5	5	5	5	5	3	4	5	5	5		1968				MED	F	3	2022-10-05	2022-10-05		1900-01-06 11:48:00	1900-01-06 12:16:00	1900-01-06 14:00:00											NO		OCL		PI	MA
436			5	5	5	4	5	5	5	5	5	3	4	5	5	5		1999				MED	F	3	2022-10-05	2022-10-05		1900-01-06 14:08:00	1900-01-06 14:51:00	1900-01-06 15:20:00											NO		OCL		PI	MA
437			5	5	5	5	5	5	5	5	5	5	5	5	5	5		1950				CHIR	F	3	2022-10-05	2022-10-05		1900-01-06 16:52:00	1900-01-06 16:53:00	1900-01-06 17:15:00											NO		OCL		PI	CC
438			99	99	99	99	99	99	99	99	99	99	99	99	99	99		1998				MED	M	4	2022-10-08	2022-10-08		1900-01-06 13:47:00	1900-01-06 13:57:00	1900-01-06 14:58:00											SI		OCL		PI	MA
439			5	5	5	5	5	5	5	5	5	5	5	5	5	5		1985				CHIR	F	3	2022-10-08	2022-10-08		1900-01-06 14:12:00	1900-01-06 14:50:00	1900-01-06 15:30:00											SI		OCL		PI	MA
440			5	5	5	4	5	5	5	5	5	5	5	5	4	5		1975				MED	F	3	2022-10-08	2022-10-08		1900-01-06 14:25:00	1900-01-06 15:30:00	1900-01-06 17:25:00											SI		OCL		PI	MA
441			4	5	4	5	5	4	4	5	4	2	4	2	4	3		2003				CHIR	M	3	2022-10-08	2022-10-08		1900-01-06 15:07:00	1900-01-06 15:30:00	1900-01-06 16:07:00											SI		OCL		PI	MA
442			4	4	4	4	4	4	4	5	4	3	4	4	4	4		1994				MED	M	3	2022-10-08	2022-10-08		1900-01-06 16:41:00	1900-01-06 16:49:00	1900-01-06 18:10:00											SI		OCL		PI	MA
443			5	5	5	5	5	5	5	5	5	5	5	5	5	5		1964				MED	F	3	2022-10-08	2022-10-08		1900-01-06 17:24:00	1900-01-06 17:41:00	1900-01-06 17:50:00											SI		OCL		PI	MA
444			5	5	5	5	5	5	5	5	5	5	5	5	5	5		1983				MED	F	3	2022-10-08	2022-10-08		1900-01-06 17:24:00	1900-01-06 17:41:00	1900-01-06 18:44:00											SI		OCL		PI	MA
445			4	5	5	5	5	5	5	5	5	5	5	4	4	5		1997				MED	F	3	2022-10-08	2022-10-08		1900-01-06 18:13:00	1900-01-06 18:31:00	1900-01-06 19:04:00											SI		OCL		PI	MA
446			5	5	5	5	5	5	5	5	5	5	5	5	5	5		1985				CHIR	F	3	2022-10-10	2022-10-10		1900-01-06 10:00:00	1900-01-06 10:10:00	1900-01-06 10:35:00											NO		OCL		PI	MA
447			5	5	5	5	5	5	5	5	4	4	3	5	5	4		1980				MED	F	4	2022-10-11	2022-10-11		1900-01-06 12:36:00	1900-01-06 12:43:00	1900-01-06 15:00:00											NO		OCL		PI	MA CC
448			5	5	5	5	5	5	5	5	5	5	5	5	5	5		1950				CHIR	M	4	2022-10-11	2022-10-11		1900-01-06 13:10:00	1900-01-06 14:44:00	1900-01-06 15:40:00											NO		OCL		PI	MA CC
449			5	5	5	5	5	5	5	5	5	5	5	5	5	5		1961				MED	M	4	2022-10-11	2022-10-11		1900-01-06 15:44:00	1900-01-06 15:59:00	1900-01-06 17:40:00											NO		OCL		PI	MA/CC
450			3	4	4	4	4	4	4	5	4	4	4	4	4	4		1980				CHIR	M	4	2022-10-20	2022-10-20		1900-01-06 10:10:00	1900-01-06 10:40:00	1900-01-06 10:50:00											NO		OCL		PI	CC
451			5	5	4	4	5	4	4	4	4	5	4	4	4	5		1989				CHIR	M	3	2022-10-11	2022-10-11		1900-01-06 12:22:00	1900-01-06 12:41:00	1900-01-06 14:40:00											NO		OCL		PI	MA CC
452			5	5	5	5	5	5	5	5	5	5	5	5	5	5		1986				MED	M	3	2022-10-05	2022-10-05		1900-01-06 11:34:00	1900-01-06 11:36:00	1900-01-06 17:07:00											NO		OCL		PI	MA CC
454			5	5	99	5	5	5	5	5	5	5	99	5	5	5		1938				CHIR	M	3	2022-10-05	2022-10-05		1900-01-06 18:02:00	1900-01-06 18:05:00	1900-01-06 19:45:00											NO		OCL		CVL	MA CC
455			5	5	5	5	5	5	5	5	5	5	5	5	5	5		2006				CHIR	M	3	2022-10-05	2022-10-05		1900-01-06 21:56:00	1900-01-06 22:00:00	1900-01-06 22:28:00											NO		OCL		PI	CC
457			5	5	5	5	5	5	5	5	5	5	3	5	5	4		1960				MED	M	3	2022-10-05	2022-10-05		1900-01-06 21:50:00	1900-01-06 22:00:00	1900-01-06 23:34:00											NO		OCL		MC	MA CC
458			5	5	5	5	5	5	5	5	5	4	3	4	4	5		1998				CHIR	M	3	2022-10-05	2022-10-05		1900-01-06 23:20:00	1900-01-06 23:26:00	1900-01-06 23:40:00											NO		OCL		PI	CC
459			5	5	5	5	5	5	5	5	5	4	4	5	5	5		1997				CHIR	F	3	2022-10-06	2022-10-07		1900-01-06 23:51:00	1900-01-06 00:47:00	1900-01-06 01:30:00											NO		OCL		PI	CC
460			5	5	5	5	5	5	5	5	5	4	4	5	5	4		1983				MED	F	3	2022-10-05	2022-10-06		1900-01-06 23:00:00	1900-01-06 23:10:00	1900-01-06 01:45:00											NO		OCL		PI	MA CC			general appreciation 4
461			5	5	5	5	5	5	5	5	5	5	5	5	5	5		1989				MED	F	3	2022-10-06	2022-10-06		1900-01-06 03:04:00	1900-01-06 03:05:00	1900-01-06 05:29:00											NO		OCL		PI	MA CC
462			5	5	5	99	5	5	5	5	5	99	5	5	5	5		1970				MED	F	3	2022-10-06	2022-10-06		1900-01-06 08:59:00	1900-01-06 10:34:00	1900-01-06 11:22:00											NO		OCL		PI	CC
463			5	5	5	5	5	5	5	5	5	5	5	5	5	5		1964				CHIR	F	3	2022-10-06	2022-10-06		1900-01-06 10:03:00	1900-01-06 10:08:00	1900-01-06 11:20:00											NO		OCL		MC	CS
464		eccellente 5	5	5	5	5	5	5	5	4	4	5	4	5	5	5		1959				MED	M	2	2022-10-06	2022-10-06		1900-01-06 08:03:00	1900-01-06 08:54:00	1900-01-06 11:24:00											NO		OCL		PI	MA
466			5	5	5	5	5	5	5	5	5	5	5	4	5	5		2005				MED	F	4	2022-10-06	2022-10-06		1900-01-06 11:25:00	1900-01-06 11:30:00	1900-01-06 13:25:00											NO		OCL		PI	MA
467			5	5	5	5	5	5	5	5	5	5	5	5	5	5		1937				MED	M	2	2022-10-06	2022-10-06		1900-01-06 12:50:00	1900-01-06 13:59:00	1900-01-06 16:19:00											NO		OCL		MC	MA CC
468			4	5	5	5	5	5	5	5	5	5	5	5	5	5		1923				CHIR	F	4	2022-10-06	2022-10-06		1900-01-06 15:27:00	1900-01-06 15:28:00	1900-01-06 16:30:00											NO		OCL		PI	MA CC
470			5	5	5	5	5	5	5	5	4	4	5	4	3	5		2002				MED	F	2	2022-10-06	2022-10-06		1900-01-06 14:59:00	1900-01-06 15:25:00	1900-01-06 17:30:00											NO		OCL		PI	MA
471		ottimo 4	4	4	4	4	4	5	4	4	4	5	4	4	4	4		1973				CHIR	M	3	2022-10-06	2022-10-06		1900-01-06 17:55:00	1900-01-06 18:16:00	1900-01-06 18:35:00											NO		OCL		PI	MA
472			4	4	4	4	4	3	4	4	4	3	4	4	5	5		1944				MED	M	3	2022-10-06	2022-10-06		1900-01-06 16:00:00	1900-01-06 16:20:00	1900-01-06 19:00:00											NO		OCL		PI	MA CC
473			3	5	5	5	4	3	3	5	4	4	99	99	3	4		1980				MED	M	2	2022-10-06	2022-10-06		1900-01-06 19:13:00	1900-01-06 19:15:00	1900-01-06 20:30:00											NO		OCL		PI	MA CC
474		ottimo 4	5	5	5	5	5	5	5	5	5	5	5	5	5	5		1949				MED	F	1	2022-10-06	2022-10-06		1900-01-06 19:47:00	1900-01-06 20:30:00	1900-01-06 21:25:00											NO		OCL		MC	MA CC			everything ok
475			5	5	5	5	5	5	5	5	5	4	5	5	5	5		1979				CHIR	F	2	2022-10-06	2022-10-06		1900-01-06 21:27:00	1900-01-06 21:48:00	1900-01-06 23:58:00											NO		OCL		PI	MA CC
476			5	5	5	5	5	5	5	5	5	5	5	5	5	5		1980				MED	F	4	2022-10-06	2022-10-06		1900-01-06 21:50:00	1900-01-06 21:50:00	1900-01-06 22:55:00											NO		OCL		PI	MA CC
477			4	5	4	3	4	4	3	4	3	3	4	3	3	4
478			5	5	5	5	5	5	5	5	5	5	5	5	5	5		1985				MED	F	3	2022-10-07	2022-10-07		1900-01-06 05:37:00	1900-01-06 05:45:00	1900-01-06 08:20:00											NO		OCL		PI	MA
479			5	5	5	5	5	5	5	5	5	5	5	5	5	5		1985				CHIR	F	3	2022-10-07	2022-10-07		1900-01-06 07:40:00	1900-01-06 08:10:00	1900-01-06 08:30:00											NO		OCL		PI	CC
480			5	5	5	4	5	5	4	4	4	4	5	4	4	4		1958				MED	F	4	2022-10-07	2022-10-07		1900-01-06 08:37:00	1900-01-06 08:39:00	1900-01-06 11:00:00											NO		OCL		PI	MA
481			5	5	5	5	5	5	5	5	5	5	5	5	5	5		1974				CHIR	M	3	2022-10-07	2022-10-07		1900-01-06 10:53:00	1900-01-06 11:25:00	1900-01-06 12:25:00											NO		OCL		PI	MA CC
483			5	5	5	5	5	5	5	5	5	5	5	5	5	5		1962				CHIR	M	3	2022-10-07	2022-10-07		1900-01-06 09:23:00	1900-01-06 10:29:00	1900-01-06 12:50:00											NO		OCL		PI	MA
486			5	5	5	5	5	5	5	5	5	5	5	5	5	5		1974				CHIR	M	3	2022-10-07	2022-10-07		1900-01-06 08:57:00	1900-01-06 09:04:00	1900-01-06 13:25:00											NO		OCL		PI	CC
487			5	5	5	5	5	5	5	5	5	5	5	5	5	5		1968				MED	M	2	2022-10-07	2022-10-07		1900-01-06 14:22:00	1900-01-06 14:30:00	1900-01-06 17:48:00											NO		OCL		PI	MA
488			5	5	5	4	5	5	5	5	5	2	2	5	5	4		1994				MED	F	3	2022-10-07	2022-10-07		1900-01-06 13:34:00	1900-01-06 13:40:00	1900-01-06 17:41:00											NO		OCL		MC	MA CC
489			5	5	5	5	5	5	5	5	5	5	5	5	5	5		2001				MED	F	3	2022-10-07	2022-10-07		1900-01-06 14:26:00	1900-01-06 15:10:00	1900-01-06 17:37:00											NO		OCL		PI	MA CC
490			5	5	4	4	5	4	5	5	2	2	3	3	5	4		1961				MED	F	3	2022-10-06	2022-10-06		1900-01-06 19:00:00	1900-01-06 19:04:00	1900-01-06 21:27:00											NO		OCL		CVL	MA CC
491			5	5	4	5	5	5	5	5	5	5	3	4	4	4		1953				MED	M	3	2022-10-06	2022-10-06		1900-01-06 19:00:00	1900-01-06 19:04:00	1900-01-06 21:28:00											NO		OCL		CVL	MA CC
493			5	5	5	5	5	5	5	5	5	5	5	5	5	5		1961				MED	M	3	2022-10-08	2022-10-08		1900-01-06 04:08:00	1900-01-06 04:23:00	1900-01-06 08:30:00											SI		OCL		PI	MA
494			5	5	5	5	5	5	5	5	5	5	5	5	5	5		1973				MED	F	3	2022-10-08	2022-10-08		1900-01-06 10:08:00	1900-01-06 10:11:00	1900-01-06 10:19:00											SI		OCL		PI	CS
495			5	5	5	5	5	5	5	5	5	5	5	5	5	99		1973				MED	U	3	2022-10-08	2022-10-08		1900-01-06 09:50:00	1900-01-06 10:25:00	1900-01-06 11:30:00											SI		OCL		PI	MA
496			5	5	5	5	5	5	5	5	5	5	5	5	5	5		1986				CHIR	M	3	2022-10-08	2022-10-08		1900-01-06 11:05:00	1900-01-06 11:20:00	1900-01-06 11:50:00											SI		OCL		PI	MA CC
497		4	4	4	4	4	4	4	4	4	4	4	4	4	4	4		1961				CHIR	F	3	2022-10-08	2022-10-08		1900-01-06 08:40:00	1900-01-06 08:50:00	1900-01-06 12:20:00											SI		OCL		PI	MA CC
498			4	5	5	5	4	5	5	5	5	4	5	5	5	5		1971				CHIR	M	3	2022-10-08	2022-10-08		1900-01-06 11:28:00	1900-01-06 11:34:00	1900-01-06 14:30:00											SI		OCL		PI	MA
499			5	5	5	5	5	5	5	5	5	5	5	5	5	5		1982				CHIR	M	3	2022-10-08	2022-10-08		1900-01-06 16:20:00	1900-01-06 16:43:00	1900-01-06 20:00:00											SI		OCL		MC	MA CC
500			5	5	5	5	5	5	5	5	5	5	5	5	5	5		1980				CHIR	M	3	2022-10-08	2022-10-08		1900-01-06 11:50:00	1900-01-06 12:22:00	1900-01-06 13:00:00											SI		OCL		PI	MA
501			5	5	5	5	5	5	5	5	5	5	5	5	5	5		1998				CHIR	M	2	2022-10-08	2022-10-08		1900-01-06 15:40:00	1900-01-06 15:40:00	1900-01-06 20:00:00											SI		OCL		PI	MA CC
502			4	4	4	5	5	5	5	4	4	5	5	4	5	4		1986				MED	M	3	2022-10-08	2022-10-08		1900-01-06 19:54:00	1900-01-06 20:46:00	1900-01-06 21:35:00											SI		OCL		PI	MA
503			4	4	4	4	4	4	4	3	4	3	3	4	4	4		1956				MED	F	1	2022-10-08	2022-10-08		1900-01-06 19:58:00	1900-01-06 20:55:00	1900-01-06 23:59:00											SI		OCL		MC	MA
504			5	5	5	5	5	5	5	5	5	5	5	5	5	5		1961				CHIR	M	3	2022-10-09	2022-10-09		1900-01-06 10:08:00	1900-01-06 10:19:00	1900-01-06 11:37:00											SI		OCL		PI	MA
505			5	5	5	5	5	5	5	5	5	5	5	5	5	5		1955				MED	F	3	2022-10-09	2022-10-09		1900-01-06 11:00:00	1900-01-06 11:10:00	1900-01-06 12:30:00											SI		OCL		PI	MA
507			5	5	4	5	2	4	4	99	5	5	5	5	4	4		2000				MED	F	3	2022-10-09	2022-10-09		1900-01-06 15:15:00	1900-01-06 15:15:00	1900-01-06 17:00:00											SI		OCL		CVL	MA
508			5	5	5	5	5	5	5	5	3	3	5	5	5	5		1995				CHIR		1	2022-10-09	2022-10-09		1900-01-06 15:07:00	1900-01-06 15:08:00	1900-01-06 17:00:00											SI		OCL		CVL	MA CC
509			1	1	2	2	1	1	5	5	1	1	1	1	1	1		1969				CHIR	F	3	2022-10-09	2022-10-09		1900-01-06 11:25:00	1900-01-06 11:35:00	1900-01-06 13:20:00											SI		OCL		PI	MA
510			5	5	5	5	5	5	5	5	5	5	5	99	5	5		1967				CHIR	M	3	2022-10-09	2022-10-09		1900-01-06 16:30:00	1900-01-06 17:07:00	1900-01-06 18:00:00											SI		OCL		PI	MA
511			5	5	5	5	5	5	5	5	5	5	5	5	5	5
512			5	5	5	5	5	5	5	5	5	5	5	5	5	5		1978				CHIR	M	3	2022-10-09	2022-10-09		1900-01-06 18:11:00	1900-01-06 18:12:00	1900-01-06 18:56:00											SI		OCL		PI	MA CC
514			5	5	5	5	5	5	5	5	5	5	5	5	5	5		1960				CHIR	M	3	2022-10-09	2022-10-09		1900-01-06 20:17:00	1900-01-06 20:57:00	1900-01-06 21:30:00											SI		OCL		PI	CC
515			5	5	5	4	4	5	5	5	5	4	4	5	5	5		1997				CHIR	M	4	2022-10-09	2022-10-09		1900-01-06 20:19:00	1900-01-06 20:20:00	1900-01-06 22:25:00											SI		OCL		PI	MA
516			5	5	5	5	5	5	5	5	5	5	5	5	5	5		1952				MED	F	1	2022-10-09	2022-10-10		1900-01-06 22:41:00	1900-01-06 23:41:00	1900-01-06 01:30:00											SI		OCL		PI	MA
517			4	5	4	5	5	5	4	5	5	5	4	5	5	5		1953				CHIR	F	3	2022-10-10	2022-10-10		1900-01-06 06:30:00	1900-01-06 07:30:00	1900-01-06 09:20:00											NO		OCL		PI	MA
518		5	5	5	5	5	5	5	5	5	5	5	5	4	5	5		1996				CHIR	M	3	2022-10-10	2022-10-10		1900-01-06 08:45:00	1900-01-06 08:48:00	1900-01-06 09:30:00											NO		OCL		PI	CC
520			5	5	5	4	5	5	4	5	5	4	5	5	5	5		1984				CHIR	F	3	2022-10-10	2022-10-10		1900-01-06 10:10:00	1900-01-06 10:13:00	1900-01-06 10:20:00											NO		OCL		PI	CS
521			5	5	5	5	5	5	5	5	5	5	5	5	5	5		2002				MED	F	4	2022-10-11	2022-10-11		1900-01-06 09:52:00	1900-01-06 10:14:00	1900-01-06 12:15:00											NO		OCL		PI	MA
523			5	4	4	5	5	5	4	4	4	4	4	4	5	5		1991				MED	M	3	2022-10-10	2022-10-10		10.15	1900-01-06 10:15:00	1900-01-06 11:20:00											NO		OCL		PI	MA
524			5	5	5	5	5	5	5	5	5	5	5	5	5	5		1980				CHIR	M	3	2022-10-10	2022-10-10		1900-01-06 10:50:00	1900-01-06 11:10:00	1900-01-06 11:40:00											NO		OCL		PI	MA
525			5	5	4	5	5	5	5	5	5	4	5	5	5	5		1999				MED	F	3	2022-10-10	2022-10-10		1900-01-06 10:50:00	1900-01-06 11:10:00	1900-01-06 12:00:00											NO		OCL		PI	MA
526			5	5	5	5	5	5	5	5	5	5	5	5	5	5		1959				MED	M	3	2022-10-10	2022-10-10		1900-01-06 12:15:00	1900-01-06 12:20:00	1900-01-06 12:45:00											NO		OCL		PI	MA
527			5	5	5	5	5	5	5	5	5	5	5	5	5	5		1967				CHIR	M	4	2022-10-10	2022-10-10		1900-01-06 14:19:00	1900-01-06 14:19:00	1900-01-06 15:44:00											NO		OCL		PI	MA			I am very happy with the service thank you
528			5	5	5	5	5	5	5	5	5	4	5	4	4	5		2002				CHIR	F	3	2022-10-10	2022-10-10		1900-01-06 16:19:00	1900-01-06 16:58:00	1900-01-06 17:55:00											NO		OCL		PI	MA
530			5	5	99	5	4	5	5	4	4	5	4	4	5	4		1997				CHIR	F	3	2022-10-10	2022-10-10		1900-01-06 18:44:00	1900-01-06 19:02:00	1900-01-06 19:58:00											NO		OCL		PI	MA
531			5	5	5	5	5	5	5	5	5	5	5	5	5	5		1986				MED	M	4	2022-10-11	2022-10-11		1900-01-06 09:32:00	1900-01-06 09:45:00	1900-01-06 10:40:00											NO		OCL		PI	MA
532			5	5	5	5	5	5	5	5	5	3	3	5	5	5		1957				CHIR	M	4	2022-10-11	2022-10-11		1900-01-06 10:30:00	1900-01-06 10:58:00	1900-01-06 11:32:00											NO		OCL		MC	MA CC
533			5	5	5	5	5	5	5	5	5	5	5	5	5	5		1948				CHIR	M	3	2022-10-10	2022-10-10		1900-01-06 09:41:00	1900-01-06 09:41:00	1900-01-06 11:30:00											NO		OCL		PI	MA
535		5	4	4	4	4	5	5	5	5	5	5	5	5	5	5		1956				CHIR	M	3	2022-10-10	2022-10-10		1900-01-06 10:30:00	1900-01-06 11:00:00	1900-01-06 14:30:00											NO		OCL		PI	MA CC
537			5	5	5	5	5	5	5	5	4	99	2	5	5	2		1994				MED	F	3	2022-10-10	2022-10-10		1900-01-06 12:10:00	1900-01-06 12:20:00	1900-01-06 15:33:00											NO		OCL		MC	MA CC CS
538			4	5	4	4	4	5	4	5	5	4	5	5	5	5		1958				MED	M	3	2022-10-10	2022-10-10		1900-01-06 10:30:00	1900-01-06 13:25:00	1900-01-06 16:20:00											NO		OCL		PI	MA CC
539			5	5	5	5	5	5	5	5	5	5	5	5	5	5		2002				CHIR	M	2	2022-10-10	2022-10-10		1900-01-06 15:22:00	1900-01-06 15:24:00	1900-01-06 16:44:00											NO		OCL		CVL	MA CC
540		5	5	5	5	5	5	5	5	5	5	5	5	5	5	5		1964				MED	M	2	2022-10-10	2022-10-10		1900-01-06 16:47:00	1900-01-06 17:27:00	1935											NO		OCL		PI	MA CC
541		4	4	5	5	5	5	5	5	5	5	5	5	5	5	5		1966				CHIR	F	3	2022-10-10	2022-10-10		1900-01-06 18:12:00	1900-01-06 19:00:00	1900-01-06 21:21:00											NO		OCL		PI	MA
542			5	5	5	5	5	5	4	4	3	3	3	4	4	3		1941				MED	F	3	2022-10-10	2022-10-10	2022-10-10	1900-01-06 17:00:00	1900-01-06 17:05:00	1900-01-06 19:35:00											NO		OCL		CVL	MA
544			5	5	5	5	5	5	5	5	5	5	5	5	5	5		1970				CHIR	M	3	2022-10-10	2022-10-10		1900-01-06 21:22:00	1900-01-06 21:27:00	1900-01-06 21:45:00											NO		OCL		PI	MA CC
545			4	4	4	4	4	4	4	4	4	4	4	4	4	4		1984				CHIR	F	3	2022-10-10	2022-10-10		1900-01-06 20:19:00	1900-01-06 21:49:00	1900-01-06 22:19:00											NO		OCL		PI	MA
546			5	5	5	5	5	5	5	5	5	5	5	5	5	5		1975				CHIR	F	3	2022-10-11	2022-10-11		1900-01-06 00:01:00	1900-01-06 00:37:00	1900-01-06 00:47:00											NO		OCL		PI	CC
547			5	5	5	5	5	5	4	5	5	4	5	5	4	5		2004				CHIR	M	3	2022-10-11	2022-10-11		1900-01-06 08:45:00	1900-01-06 08:56:00	1900-01-06 09:15:00											NO		OCL		PI	CC
548			5	5	5	5	5	5	5	5	5	5	5	5	5	5		1968				CHIR	M	3	2022-10-11	2022-10-11		1900-01-06 11:17:00	1900-01-06 11:28:00	1900-01-06 11:32:00											NO		OCL		PI	CC			5 excellent
549			5	5	5	4	5	5	5	5	5	4	3	4	5	4		2003				CHIR	M	4	2022-10-11	2022-10-11		1900-01-06 16:23:00	1900-01-06 17:11:00	1900-01-06 17:15:00											NO		OCL		PI	CC
550			5	5	4	4	5	5	5	5	5	4	5	5	5	5		2003				CHIR	M	4	2022-10-11	2022-10-11		1900-01-06 19:14:00	1900-01-06 21:00:00	1900-01-06 21:20:00											NO		OCL		PI	CC
551		4	4	4	5	4	4	4	4	4	4	4	4	4	4	4		1963				MED	M	3	2022-10-10	2022-10-10		1900-01-06 18:47:00	1900-01-06 18:53:00	1900-01-06 22:19:00											NO		OCL		MC	MA CC
552			5	5	5	5	5	5	5	5	5	5	5	5	5	5		1948				CHIR	M	3	2022-10-10	2022-10-10	2022-10-10	1900-01-06 17:52:00	1900-01-06 20:53:00	1900-01-06 22:35:00											NO		OCL		MC	CC
553			5	5	5	5	5	5	5	5	5	5	5	5	5	5		1940				CHIR	M	3	2022-10-10	2022-10-10		1900-01-06 19:00:00	1900-01-06 20:45:00	1900-01-06 23:48:00											NO		OCL		PI	MA
554			5	5	5	5	5	5	5	5	5	5	5	5	5	5		1987				MED	M	2	2022-10-10	2022-10-11		1900-01-06 22:04:00	1900-01-06 22:29:00	1900-01-06 00:55:00											NO		OCL		PI	MA
555			5	5	5	5	4	4	5	5	5	3	4	5	5	5		2004				MED	M	3	2022-10-10	2022-10-11		1900-01-06 15:48:00	1900-01-06 20:53:00	1900-01-06 01:05:00											NO		OCL		PI	MA
556			5	5	5	5	5	5	5	5	5	3	5	5	5	4		2004				CHIR	F	3	2022-10-10	2022-10-11	2022-10-10	1900-01-06 22:54:00	1900-01-06 23:05:00	1900-01-06 02:32:00											NO		OCL		PI	MA CC
557			5	5	5	5	5	5	5	5	5	5	5	5	5	5		1985				MED	F	3	2022-11-11	2022-11-11		1900-01-06 00:38:00	1900-01-06 01:15:00	1900-01-06 04:20:00											NO		OCL		PI	MA
559			4	4	4	4	4	4	4	4	4	4	4	4	4	4		1994				MED	F	3	2022-11-11	2022-11-11		1900-01-06 04:27:00	1900-01-06 04:29:00	1900-01-06 06:55:00											NO		OCL		PI	MA
562			5	5	99	5	5	5	5	5	5	5	5	5	5	5		1997				CHIR	F	4	2022-10-11	2022-10-11		1900-01-06 10:57:00	1900-01-06 11:11:00	1900-01-06 13:45:00											NO		OCL		PI	MA			thank you with a heart and a smile
563		5	5	5	5	5	5	5	5	5	5	5	5	5	5	5		1971				MED	M	2	2022-10-11	2022-10-12		1900-01-06 20:00:00	1900-01-06 21:40:00	1900-01-06 01:04:00											NO		OCL		PI	MA
564			4	3	99	4	4	4	4	4	4	4	4	4	4	4		1992				MED	F	3	2022-10-11	2022-10-12		1900-01-06 21:27:00	1900-01-06 21:33:00	1900-01-06 00:47:00											NO		OCL		PI	MA
565			5	5	5	5	5	5	5	5	5	5	5	5	5	5		1957				MED	F	3	2022-10-13	2022-10-13		1900-01-06 02:52:00	1900-01-06 02:56:00	1900-01-06 03:28:00											NO		OCL		PI	MA
567			4	4	5	99	5	4	99	4	4	99	4	4	5	4		1947				CHIR	F	3	2022-10-22	2022-10-22		1900-01-06 10:53:00	1900-01-06 11:20:00	1900-01-06 12:00:00											SI		OCL		PI	MA CC
568			5	5	5	5	5	5	5	4	5	5	5	5	5	5
569			5	5	5	5	5	5	5	5	5	5	5	5	5	5		1960				MED	M	2	2022-10-11	2022-10-11		1900-01-06 20:43:00	1900-01-06 21:00:00	1900-01-06 23:42:00											NO		OCL		PI	MA
570			5	5	5	5	5	5	5	5	5	5	5	5	5	5		1975				CHIR	M	3	2022-10-11	2022-10-11		1900-01-06 19:33:00	1900-01-06 21:32:00	1900-01-06 22:00:00											NO		OCL		PI	CC
571			5	5	5	5	5	5	5	5	5	5	5	5	5	5		1997				CHIR	F	3	2022-10-11	2022-10-11		1900-01-06 22:19:00	1900-01-06 22:30:00	1900-01-06 23:34:00											NO		OCL		PI	CC
572			5	5	5	5	5	5	5	5	5	5	5	5	5	5		1998				CHIR	M	3	2022-10-11	2022-10-12		1900-01-06 21:56:00	1900-01-06 23:37:00	1900-01-06 00:58:00											NO		OCL		PI	CC
573			4	4	4	4	4	4	4	4	4	4	4	4	4	4		1961				MED	M	4	2022-10-11	2022-10-12		1900-01-06 22:00:00	1900-01-06 00:16:00	1900-01-06 00:30:00											NO		OCL		PI	CC
574			5	5	5	5	5	5	5	5	5	5	5	5	5	5		1979				MED	M	4	2022-10-11	2022-10-12		1900-01-06 22:10:00	1900-01-06 01:04:00	1900-01-06 01:40:00											NO		OCL		PI	CC
575			5	5	5	5	5	5	5	5	5	5	5	5	5	5		1966				CHIR	M	4	2022-10-12	2022-10-12		1900-01-06 07:55:00	1900-01-06 07:59:00	1900-01-06 08:03:00											NO		OCL		PI	CC
576			5	5	5	5	5	5	5	5	5	5	5	5	5	5		2001				CHIR	F	4	2022-10-12	2022-10-12		1900-01-06 21:32:00	1900-01-06 21:37:00	1900-01-06 21:59:00											NO		OCL		PI	MA
577			3	4	4	4	4	4	4	4	4	2	4	4	4	2		1989				CHIR	M	3	2022-10-13	2022-10-13		1900-01-06 00:27:00	1900-01-06 00:55:00	1900-01-06 01:05:00											NO		OCL		PI	MA
578			5	5	5	5	5	5	5	5	5	5	5	5	5	5		2006				CHIR	M	3	2022-10-13	2022-10-13		1900-01-06 18:11:00	1900-01-06 19:19:00	1900-01-06 19:30:00											NO		OCL		PI	CS
579			5	5	5	5	5	5	5	5	5	5	5	5	5	5		1937				CHIR	M	2	2022-10-15	2022-10-15		1900-01-06 03:02:00	1900-01-06 03:39:00	1900-01-06 05:40:00											SI		OCL		PI	MA
580			5	5	5	5	5	5	5	5	5	5	5	5	5	5		1962				CHIR	M	3	2022-10-15	2022-10-15		1900-01-06 06:12:00	1900-01-06 06:14:00	1900-01-06 07:30:00											SI		OCL		PI	MA
581			2	3	3	3	3	3	3	3	4	2	1	2	3	1		1971				MED	M	1	2022-10-11	2022-10-11		1900-01-06 20:00:00	1900-01-06 21:40:00	1900-01-06 23:39:00											NO		OCL		PI	MA
582			4	4	4	4	4	4	4	5	4	4	4	5	4	4		1984				MED	M	3	2022-10-11	2022-10-11		1900-01-06 19:02:00	1900-01-06 20:45:00	1900-01-06 23:59:00											NO		OCL		PI	MA
583			5	5	5	5	5	5	5	5	5	4	5	5	5	5		1958				MED	M	1	2022-10-11	2022-10-12		1900-01-06 22:58:00	1900-01-06 23:16:00	1900-01-06 01:15:00											NO		OCL		PI	MA
584			4	5	5	5	5	5	4	4	4	5	4	4	5	4		1957				MED	M	2	2022-10-11	2022-10-12		23.28	1900-01-06 23:57:00	1900-01-06 03:26:00											NO		OCL		PI	MA
585			5	5	5	5	5	5	5	5	5	5	5	5	5	5		1944				MED	F	3	2022-10-12	2022-10-13		1900-01-06 18:52:00	1900-01-06 19:11:00	1900-01-06 00:10:00											NO		OCL		PI	MA
586			5	5	5	5	5	5	5	5	5	5	5	5	5	5		1992				CHIR	F	2	2022-10-12	2022-10-12		1900-01-06 08:45:00	1900-01-06 09:55:00	1900-01-06 13:30:00											NO		OCL		PI	MA
587			5	5	5	5	5	5	5	5	5	5	5	5	5	5		1973				MED	F	2	2022-10-12	2022-10-12		1900-01-06 13:00:00	1900-01-06 13:10:00	1900-01-06 14:50:00											NO		OCL		PI	MA
588			5	5	5	5	5	5	5	5	3	3	3	5	5	1		1959				MED	F	3	2022-10-13	2022-10-13		1900-01-06 08:52:00	1900-01-06 09:30:00	1900-01-06 14:00:00											NO		OCL		PI	MA			I have waited too much 5 hours
589			4	5	5	4	4	5	5	4	4	4	4	5	4	3		1951				CHIR	M	3	2022-10-13	2022-10-13		1900-01-06 11:29:00	1900-01-06 12:55:00	1900-01-06 15:40:00											NO		OCL		PI	MA CC CS
590			5	5	4	4	4	4	3	4	4	4	4	4	4	4		1969				CHIR	F	3	2022-10-13	2022-10-13		1900-01-06 10:02:00	1900-01-06 10:02:00	1900-01-06 15:48:00											NO		OCL		PI	MA
591			5	5	5	5	4	5	5	5	4	5	5	5	5	4		2004				CHIR	F	4	2022-10-13	2022-10-13		1900-01-06 14:30:00	1900-01-06 15:48:00	1900-01-06 17:15:00											NO		OCL		PI	MA
592			4	4	4	5	4	5	4	5	4	4	4	5	4	4		1993				MED	M	4	2022-10-13	2022-10-13		1900-01-06 14:01:00	1900-01-06 14:01:00	1900-01-06 18:07:00											NO		OCL		PI	MA CC
593			5	5	5	5	5	5	5	5	5	5	5	5	5	5		2004				CHIR	F	3	2022-10-13	2022-10-13		1900-01-06 16:24:00	1900-01-06 16:24:00	1900-01-06 18:26:00											NO		OCL		PI	CC
594			5	5	5	5	5	5	5	5	5	5	5	5	5	5		1995				CHIR	M	4	2022-10-13	2022-10-13		1900-01-06 18:34:00	1900-01-06 18:34:00	1900-01-06 19:03:00											NO		OCL		PI	MA
596			4	5	3	4	5	5	5	5	5	5	5	5	5	5		1966				CHIR	F	3	2022-10-19	2022-10-19		1900-01-06 12:57:00	1900-01-06 13:30:00	1900-01-06 14:10:00											NO		OCL		PI	MA CC
597			5	5	4	5	5	5	4	4	4	4	5	5	4	4		1966				CHIR	M	4	2022-10-19	2022-10-19		1900-01-06 11:05:00	1900-01-06 11:10:00	1900-01-06 14:00:00											NO		OCL		PI	MA CC
598			5	5	5	5	5	5	5	5	4	4	4	4	5	5		2002				CHIR	M	3	2022-10-19	2022-10-19		1900-01-06 14:45:00	1900-01-06 15:10:00	1900-01-06 15:45:00											NO		OCL		PI	MA
599			5	5	5	5	5	5	5	5	5	5	5	5	5	5		1966				CHIR	M	3	2022-10-19	2022-10-19		1900-01-06 14:00:00	1900-01-06 14:50:00	1900-01-06 16:45:00											NO		OCL		PI	MA
600			1	1	1	1	1	1	1	1	1	1	1	99	1	1		1981				MED	F	3	2022-10-19	2022-10-19		1900-01-06 14:35:00	1900-01-06 15:10:00	1900-01-06 16:15:00											NO		OCL		PI	MA
601			4	4	4	5	4	4	4	4	4	3	4	4	4	3		2003				MED	F	3	2022-10-19	2022-10-19		1900-01-06 12:40:00	1900-01-06 13:45:00	1900-01-06 17:25:00											NO		OCL		MC	MA
602			5	5	5	5	5	4	4	4	5	5	4	5	4	4		1983				MED	F	2	2022-10-12	2022-10-12		1900-01-06 15:30:00	1900-01-06 15:50:00	1900-01-06 18:15:00											NO		OCL		PI	MA
603			5	5	5	5	5	5	5	5	5	5	5	4	5	5		1937				MED	M	3	2022-10-12	2022-10-12		1900-01-06 12:30:00	1900-01-06 12:45:00	1900-01-06 17:40:00											NO		OCL		MC	MA
604			3	4	4	4	4	3	4	4	2	3	4	3	4	4		1953				MED	M	3	2022-10-12	2022-10-12		1900-01-06 13:01:00	1900-01-06 15:54:00	1900-01-06 19:26:00											NO		OCL		PI	MA
605			5	5	5	5	5	5	5	5	5	5	5	5	5	5		1981				MED	M	3	2022-10-12	2022-10-12		1900-01-06 13:30:00	2023-05-20 15:00:00	2023-05-20 17:00:00											NO		OCL		PI	MA
606			5	5	5	5	5	5	5	5	5	5	5	5	5	5		1936				CHIR	F	2	2022-10-12	2022-10-13		1900-01-06 20:13:00	1900-01-06 20:17:00	1900-01-06 00:50:00											NO		OCL		PI	MA CC
607			5	5	5	5	5	5	5	5	5	5	5	5	5	5		1993				MED	F	3	2022-10-12	2022-10-13		1900-01-06 22:36:00	1900-01-06 22:45:00	1900-01-06 01:35:00											NO		OCL		PI	MA CC
608			4	5	5	5	5	5	5	5	5	5	5	4	5	5		2005				MED	M	3	2022-10-13	2022-10-13		1900-01-06 06:05:00	1900-01-06 06:08:00	1900-01-06 06:55:00											NO		OCL		PI	MA			5 excellent
610			5	5	5	5	5	5	5	5	5	5	5	5	5	5
611			5	5	5	5	5	5	5	5	5	5	5	5	5	5		1966				MED	M	3	2022-10-13	2022-10-13		1900-01-06 15:10:00	1900-01-06 15:14:00	1900-01-06 20:00:00											NO		OCL		MC	MA
612		5	5	5	5	5	5	5	5	5	5	5	5	5	5	5		1982				CHIR	M	3	2022-10-13	2022-10-13		1900-01-06 20:50:00	1900-01-06 21:58:00	1900-01-06 23:05:00											NO		OCL		PI	MA CC
613		4	4	5	4	5	4	5	4	4	4	4	5	5	5	4		1937				MED	F	3	2022-10-14	2022-10-14		1900-01-06 11:21:00	1900-01-06 12:19:00	1900-01-06 17:10:00											NO		OCL		PI	MA CC
614			5	5	5	5	5	5	5	5	5	5	5	5	5	5		1951				MED	F	3	2022-10-14	2022-10-14		1900-01-06 15:38:00	1900-01-06 15:54:00	1900-01-06 17:45:00											NO		OCL		PI	MA
615			4	99	3	5	5	5	99	5	5	4	99	5	4	3		1939				CHIR	F	3	2022-10-14	2022-10-14		1900-01-06 13:22:00	1900-01-06 14:20:00	1900-01-06 18:16:00											NO		OCL		CVL	MA CC
616			5	5	5	5	5	5	5	5	5	5	5	5	5	5		1996				CHIR	F	3	2022-10-14	2022-10-14		1900-01-06 16:28:00	1900-01-06 16:38:00	1900-01-06 18:55:00											NO		OCL		CVL	MA CS
618			5	5	5	99	5	4	5	5	5	5	5	5	5	5		1990				MED	F	4	2022-10-15	2022-10-15		1900-01-06 00:19:00	1900-01-06 00:33:00	1900-01-06 01:18:00											SI		OCL		PI	MA
619			4	4	4	4	3	3	3	4	4	4	3	3	3	3		1940				MED	M	3	2022-10-15	2022-10-15		1900-01-06 10:24:00	1900-01-06 10:25:00	1900-01-06 12:15:00											SI		OCL		PI	MA CC
620		3	2	99	3	4	4	3	3	4	3	99	4	99	3	4		1966				MED	F	2	2022-10-15	2022-10-15		1900-01-06 16:56:00	1900-01-06 17:35:00	1900-01-06 19:10:00											SI		OCL		PI	MA CC
622			5	5	5	5	5	5	5	5	5	5	5	5	5	5		1953				CHIR	M	3	2022-10-15	2022-10-15		1900-01-06 21:02:00	1900-01-06 21:26:00	1900-01-06 21:40:00											SI		OCL		PI	CC
623			5	5	99	5	4	4	5	4	5	5	4	4	4	4		2005				CHIR	M	3	2022-10-15	2022-10-15		1900-01-06 19:21:00	1900-01-06 21:10:00	1900-01-06 21:44:00											SI		OCL		PI	CC
624			5	5	5	5	5	5	5	5	5	5	5	5	5	5		2003				MED	F	3	2022-10-15	2022-10-15		1900-01-06 21:45:00	1900-01-06 21:54:00	1900-01-06 22:05:00											SI		OCL		PI	CC
625		4	5	5	5	5	5	5	4	5	5	4	4	5	4	4		2004				MED	F	3	2022-10-15	2022-10-15		1900-01-06 21:49:00	1900-01-06 21:52:00	1900-01-06 22:20:00											SI		OCL		PI	CC
627			5	5	5	5	5	5	5	5	5	5	5	5	5	5		1967				CHIR	M	3	2022-10-15	2022-10-15		1900-01-06 16:39:00	1900-01-06 20:30:00	1900-01-06 22:45:00											SI		OCL		PI	MA
628		grazie grazie grazie	5	5	5	5	5	5	5	5	5	5	5	5	5	5		1968				MED	F	2	2022-10-15	2022-10-16		1900-01-06 23:05:00	1900-01-06 23:20:00	1900-01-06 01:45:00											SI		OCL		PI	MA
629		non so cos'è un follow-up	5	5	5	5	5	5	5	5	5	3	5	4	5	5		1997				CHIR	M	3	2022-10-16	2022-10-16		1900-01-06 01:18:00	1900-01-06 01:21:00	1900-01-06 01:50:00											SI		OCL		PI	CC
630		5	5	5	4	5	5	5	5	5	5	5	5	4	5	5		1986				MED	F	3	2022-10-16	2022-10-16		1900-01-06 00:23:00	1900-01-06 01:00:00	1900-01-06 02:08:00											SI		OCL		PI	MA
632			3	3	4	4	5	4	5	4	4	4	4	4	4	5		1996				CHIR	M	3	2022-10-16	2022-10-16		1900-01-06 20:45:00	1900-01-06 20:49:00	1900-01-06 20:55:00											SI		OCL		PI	CC
633			5	5	5	5	5	5	5	5	5	5	5	5	5	5		1988				CHIR	M	3	2022-10-16	2022-10-16		1900-01-06 18:00:00	1900-01-06 19:00:00	1900-01-06 22:30:00											SI		OCL		PI	MA
634		5	5	5	5	5	5	5	5	5	5	5	5	5	5	5		1992				MED	F	3	2022-10-16	2022-10-16		1900-01-06 21:24:00	1900-01-06 21:26:00	1900-01-06 22:34:00											SI		OCL		PI	MA
635			5	5	5	5	5	5	5	5	5	4	4	5	5	5		1965				MED	M	3	2022-10-16	2022-10-16		1900-01-06 21:31:00	1900-01-06 21:53:00	1900-01-06 23:50:00											SI		OCL		PI	MA CC
636			5	5	5	5	5	5	5	5	5	5	5	5	5	5		1939				MED	F	2	2022-10-17	2022-10-17		1900-01-06 03:06:00	1900-01-06 03:06:00	1900-01-06 07:31:00											NO		OCL		PI	MA
637			5	5	5	5	5	5	5	5	5	5	5	5	5	5		1963					M	3	2022-10-17	2022-10-17		1900-01-06 07:17:00	1900-01-06 08:12:00	1900-01-06 08:20:00											NO		OCL		PI	CC
638		3	4	5	5	5	5	4	4	5	4	3	99	4	4	5		1950				CHIR	M	3	2022-10-17	2022-10-17		1900-01-06 09:57:00	1900-01-06 10:21:00	1900-01-06 10:25:00											NO		OCL		PI	CC
639			5	5	5	5	5	5	5	5	5	5	5	5	5	5		2002				CHIR	F	4	2022-10-17	2022-10-17		1900-01-06 10:42:00	1900-01-06 10:52:00	1900-01-06 11:00:00											NO		OCL		PI	CC
640			5	5	5	5	5	5	5	5	5	5	5	5	5	5		1976				CHIR	M	3	2022-10-17	2022-10-17		1900-01-06 15:50:00	1900-01-06 16:38:00	1900-01-06 16:50:00											NO		OCL		PI	CC
641		4	4	4	4	4	4	4	4	4	4	4	4	4	4	4		1944				CHIR	F	3	2022-10-17	2022-10-17		1900-01-06 17:12:00	1900-01-06 17:13:00	1900-01-06 17:45:00											NO		OCL		PI	CC
642			5	5	5	5	5	5	5	5	5	3	5	5	5	5		2003				CHIR	M	3	2022-10-17	2022-10-17		1900-01-06 17:39:00	1900-01-06 18:12:00	1900-01-06 19:30:00											NO		OCL		PI	CC
643			5	5	5	5	5	5	5	5	5	5	5	5	5	5		1976				MED	M	3	2022-10-18	2022-10-18		1900-01-06 10:53:00	1900-01-06 11:04:00	1900-01-06 11:24:00											NO		OCL		PI	CC
644		5	5	5	5	5	5	5	5	5	5	5	5	5	5	5		1960				CHIR	F	3	2022-10-18	2022-10-18		1900-01-06 12:44:00	1900-01-06 12:45:00	1900-01-06 13:45:00											NO		OCL		PI	CC
645			5	5	5	5	5	5	5	5	5	5	5	5	5	5		1950				MED	F	3	2022-10-18	2022-10-18		1900-01-06 15:49:00	1900-01-06 15:54:00	0.930556											NO		OCL		PI	CC
647			5	5	5	5	5	5	5	5	5	5	5	5	5	5		1969				CHIR	M	3	2022-10-19	2022-10-19		1900-01-06 09:52:00	1900-01-06 09:57:00	1900-01-06 10:05:00											NO		OCL		PI	CC
649			5	5	5	5	5	5	5	5	5	5	5	5	5	99		1994				CHIR	D	3	2022-10-19	2022-10-19		1900-01-06 09:28:00	1900-01-06 09:30:00	1900-01-06 10:25:00											NO		OCL		PI	CC
650			5	5	5	5	5	5	5	5	5	5	5	5	5	5		1975				CHIR	M	3	2022-10-19	2022-10-19		1900-01-06 09:34:00	1900-01-06 09:40:00	1900-01-06 10:45:00											NO		OCL		PI	CC
651			5	5	5	5	5	5	5	5	5	5	5	5	5	5		1960				CHIR	F	4	2022-10-20	2022-10-20		1900-01-06 10:26:00	1900-01-06 10:45:00	1900-01-06 11:00:00											NO		OCL		PI	MA
652			5	5	5	5	5	5	5	5	5	5	5	4	5	5		1974				CHIR	M	3	2022-10-20	2022-10-20		1900-01-06 10:45:00	1900-01-06 10:53:00	1900-01-06 11:20:00											NO		OCL		PI	CC
653			4	4	4	4	4	4	4	4	4	4	4	4	4	4		1922				MED	M	3	2022-10-20	2022-10-20		1900-01-06 10:18:00	1900-01-06 10:35:00	1900-01-06 12:25:00											NO		OCL		PI	MA CC
654			5	5	5	5	5	5	5	5	5	5	5	5	5	5		1964				MED	M	3	2022-10-21	2022-10-21		1900-01-06 12:30:00	1900-01-06 12:30:00	1900-01-06 15:30:00											NO		OCL		MC	MA			excellent 5
655			4	5	5	5	5	5	5	5	5	5	5	5	5	5		1960				MED	M	3	2022-10-21	2022-10-21		1900-01-06 10:13:00	1900-01-06 13:04:00	1900-01-06 17:05:00											NO		OCL		PI	MA
656			5	5	5	5	5	5	5	5	5	5	5	5	5	5		1999				MED	M	4	2022-10-22	2022-10-22		1900-01-06 09:18:00	1900-01-06 09:30:00	1900-01-06 09:50:00											SI		OCL		PI	CC
657			5	5	5	5	5	5	5	5	5	5	5	5	5	5		1958				MED	F	4	2022-10-22	2022-10-22		1900-01-06 09:55:00	1900-01-06 09:55:00	1900-01-06 11:35:00											SI		OCL		MC	MA
658			5	5	5	5	5	5	5	5	5	5	5	5	5	5		1970				CHIR	M	4	2022-10-22	2022-10-22		1900-01-06 10:10:00	1900-01-06 11:00:00	1900-01-06 11:30:00											SI		OCL		PI	CC
659			5	5	5	5	5	5	4	5	5	5	5	5	5	5		1998				CHIR	M	3	2022-10-20	2022-10-20		1900-01-06 21:20:00	1900-01-06 21:35:00	1900-01-06 22:30:00											NO		OCL		PI	MA CC
660			5	5	5	5	5	5	5	5	5	4	4	5	4	4		1981				CHIR	F	3	2022-10-21	2022-10-21		1900-01-06 09:21:00	1900-01-06 09:25:00	1900-01-06 10:15:00											NO		OCL		CVL	CC
661			5	5	5	4	5	5	5	5	5	5	4	4	5	5		1979				MED	F	3	2022-10-21	2022-10-21		1900-01-06 07:59:00	1900-01-06 08:25:00	1900-01-06 10:24:00											NO		OCL		MC	CC
662		5	5	5	5	5	5	5	5	5	5	5	5	5	5	4		1996				CHIR	F	3	2022-10-21	2022-10-21		1900-01-06 18:13:00	1900-01-06 19:36:00	1900-01-06 20:45:00											NO		OCL		PI	MA
663		5	5	5	5	5	5	5	5	5	5	5	5	5	5	5		1984				MED	F	4	2022-10-21	2022-10-21		1900-01-06 19:07:00	??	1900-01-06 20:50:00											NO		OCL		PI	MA
664		4	4	3	4	4	4	4	4	4	4	3	3	4	3	3		1987				CHIR	M	4	2022-10-24	2022-10-24		1900-01-06 10:32:00	1900-01-06 10:35:00	1900-01-06 11:12:00											NO		OCL		PI	CC
667			3	4	3	4	5	5	4	5	4	2	4	3	5	5
675			5	5	5	5	5	5	5	5	5	5	5	5	5	5		1949				MED	M	2	2022-10-17	2022-10-17		1900-01-06 08:38:00	1900-01-06 08:39:00	1900-01-06 10:21:00											NO		OCL		PI	MA CC
676			5	4	4	5	5	5	4	5	4	3	3	4	5	5		1959				MED	M	1	2022-10-17	2022-10-17		1900-01-06 09:15:00	1900-01-06 09:15:00	1900-01-06 11:45:00											NO		OCL		PI	MA CC
677			5	5	4	4	4	4	5	5	5	5	4	4	5	5		1950				CHIR	F	3	2022-10-17	2022-10-17		1900-01-06 11:48:00	1900-01-06 12:30:00	1900-01-06 16:40:00											NO		OCL		PI	MA CC
678			5	5	5	5	5	5	5	5	5	5	5	5	5	5		1975				CHIR	F	3	2022-10-17	2022-10-17		1900-01-06 17:51:00	1900-01-06 17:56:00	1900-01-06 19:30:00											NO		OCL		PI	MA
679			5	5	5	5	5	5	5	5	5	5	5	5	5	5		1993				CHIR	F	3	2022-10-17	2022-10-18		1900-01-06 20:20:00	1900-01-06 20:21:00	1900-01-06 00:10:00											NO		OCL		PI	MA
681			5	5	5	5	5	5	5	5	5	5	5	5	5	5		1968				MED	F	3	2022-10-18	2022-10-18		1900-01-06 06:04:00	1900-01-06 06:25:00	1900-01-06 07:54:00											NO		OCL		CVL	MA
682			5	5	5	5	5	5	5	5	5	5	5	5	5	5		1962				MED	F	4	2022-10-18	2022-10-18		1900-01-06 10:04:00	1900-01-06 10:16:00	1900-01-06 12:15:00											NO		OCL		PI	MA
685			5	5	5	5	5	5	5	4	5	4	5	5	5	5		1978				CHIR	F	3	2022-10-18	2022-10-18		1900-01-06 17:50:00	1900-01-06 18:10:00	1900-01-06 19:45:00											NO		OCL		PI	MA
686			3	5	99	4	4	5	5	4	5	4	4	4	4	4		2004				MED	F	3	2022-10-18	2022-10-19		1900-01-06 21:12:00	1900-01-06 21:40:00	1900-01-06 00:30:00											NO		OCL		PI	MA
687			4	4	4	4	4	4	4	4	4	4	4	4	4	4		1946				MED	F	3	2022-10-18	2022-10-19		1900-01-06 15:27:00	1900-01-06 23:28:00	1900-01-06 00:49:00											NO		OCL		MC	MA
688			4	4	4	4	4	4	4	3	3	3	3	3	4	3		1954				MED	F	3	2022-10-18	2022-10-19		1900-01-06 21:51:00	1900-01-06 21:57:00	1900-01-06 03:57:00											NO		OCL		PI	MA CC			3 good
689			5	5	5	4	5	5	5	99	5	4	5	5	4	4		2005				CHIR	M	3	2022-10-19	2022-10-19		1900-01-06 10:36:00	1900-01-06 10:56:00	1900-01-06 11:10:00											NO		OCL		PI	CC
690			5	5	5	5	5	5	5	5	5	5	5	5	5	5		1961				MED	F	3	2022-10-19	2022-10-19		1900-01-06 08:20:00	1900-01-06 09:08:00	1900-01-06 09:30:00											NO		OCL		PI	MA
691			5	5	5	5	5	5	5	5	5	5	5	5	5	5		1943				MED	F	2	2022-10-19	2022-10-19		1900-01-06 08:09:00	1900-01-06 08:18:00	1900-01-06 09:46:00											NO		OCL		PI	MA			5 excellent
692			4	4	4	4	4	4	4	4	4	3	99	4	4	4		1963				MED	F	4	2022-10-19	2022-10-19		1900-01-06 09:59:00	1900-01-06 10:21:00	1900-01-06 11:10:00											NO		OCL		PI	MA CC
694			5	5	5	5	5	5	5	5	5	5	5	5	5	5		1980				CHIR	M	4	2022-10-19	2022-10-19		1900-01-06 10:46:00	1900-01-06 11:55:00	1900-01-06 12:09:00											NO		OCL		PI	MA CC
695			5	5	5	5	5	5	5	5	5	5	5	5	5	5		1978				CHIR	F	3	2022-10-19	2022-10-19		1900-01-06 11:13:00	1900-01-06 11:29:00	1900-01-06 12:34:00											NO		OCL		PI	MA CC
696			5	5	5	5	5	5	5	5	5	5	5	5	5	5		1957				CHIR	M	3	2022-10-19	2022-10-19		1900-01-06 11:15:00	1900-01-06 12:34:00	1900-01-06 13:10:00											NO		OCL		PI	MA CC
697			5	5	5	5	5	5	5	5	5	5	5	5	5	5		1965				MED	F	4	2022-10-19	2022-10-19		1900-01-06 10:58:00	1900-01-06 11:06:00	1900-01-06 13:26:00											NO		OCL		PI	MA CC			5 excellent
698			5	5	5	5	5	5	5	5	5	5	5	5	5	5		1992				CHIR	M	4	2022-10-19	2022-10-19		1900-01-06 11:31:00	1900-01-06 13:01:00	1900-01-06 13:40:00											NO		OCL		PI	MA CC
699			5	4	4	5	4	4	4	4	4	5	4	4	5	5		1965				CHIR	M	2	2022-10-19	2022-10-19		1900-01-06 11:34:00	1900-01-06 11:34:00	1900-01-06 14:15:00											NO		OCL		PI	MA
700			5	5	5	5	5	5	5	5	5	5	5	5	5	5		1962				MED	F	3	2022-10-19	2022-10-19		1900-01-06 11:25:00	1900-01-06 11:26:00	1900-01-06 14:10:00											NO		OCL		MC	MA			5 excellent
701			4	4	4	4	4	4	4	4	4	4	4	4	4	4		1940				MED	F	2	2022-10-19	2022-10-19		1900-01-06 20:20:00	1900-01-06 20:30:00	1900-01-06 22:00:00											NO		OCL		PI	MA			BUONO 3
702			5	5	5	5	5	5	5	5	5	5	4	4	5	5		1952				CHIR	M	2	2022-10-19	2022-10-19		1900-01-06 17:57:00	1900-01-06 18:26:00	1900-01-06 19:55:00											NO		OCL		PI	MA CC
703			5	5	5	5	5	5	5	5	5	5	5	5	5	5		1948				MED	F	3	2022-10-19	2022-10-19		1900-01-06 15:00:00	1900-01-06 19:45:00	1900-01-06 22:00:00											NO		OCL		PI	MA CC			you are the best!!! excellent 5
704			4	4	4	4	5	5	5	5	5	5	5	5	5	5		1973				CHIR	F	3	2022-10-19	2022-10-19		1900-01-06 19:33:00	1900-01-06 22:11:00	1900-01-06 22:35:00											NO		OCL		PI	MA
705			5	5	5	5	5	5	5	5	5	5	5	5	5	5		1968				MED	M	3	2022-10-19	2022-10-20		1900-01-06 22:05:00	1900-01-06 00:05:00	1900-01-06 01:31:00											NO		OCL		PI	MA
706			5	5	5	5	5	5	5	5	5	5	5	5	5	5		1989				MED	F	3	2022-10-20	2022-10-20		1900-01-06 07:58:00	1900-01-06 08:08:00	1900-01-06 10:00:00											NO		OCL		PI	MA CC			thank you for everything
707			4	4	4	4	4	4	4	4	4	4	4	4	4	4		1952				MED	M	3	2022-10-20	2022-10-20		1900-01-06 09:41:00	1900-01-06 09:45:00	1900-01-06 10:25:00											NO		OCL		PI	MA CC
708			5	5	5	5	5	5	5	5	5	4	5	5	5	5		1974				MED	M	3	2022-10-20	2022-10-20		1900-01-06 10:32:00	1900-01-06 10:56:00	1900-01-06 19:59:00											NO		OCL		PI	MA
709			5	5	5	99	99	5	99	5	99	99	99	99	5	5		1958				MED	F	2	2022-10-20	2022-10-20		1900-01-06 10:50:00	1900-01-06 10:54:00	1900-01-06 14:15:00											NO		OCL		PI	MA CC			5 excellent
710			5	5	5	5	5	5	5	5	5	5	5	5	5	5		1945				MED	M	3	2022-10-20	2022-10-20		1900-01-06 12:10:00	1900-01-06 12:20:00	1900-01-06 15:33:00											NO		OCL		CVL	MA
711			5	5	5	5	5	5	5	5	5	5	5	5	5	5		1932				MED	F	2	2022-10-20	2022-10-20		1900-01-06 14:25:00	1900-01-06 14:32:00	1900-01-06 16:55:00											NO		OCL		PI	MA
712			3	4	3	3	3	3	3	3	3	3	3	3	3	3		1954				MED	M	3	2022-10-20	2022-10-20		1900-01-06 11:55:00	1900-01-06 12:00:00	1900-01-06 15:30:00											NO		OCL		MC	MA CC
713			5	5	5	5	5	5	5	5	5	5	5	5	5	5		1985				CHIR	M	3	2022-10-20	2022-10-20		1900-01-06 17:28:00	1900-01-06 17:28:00	1900-01-06 19:15:00											NO		OCL		PI	MA
714			5	5	5	5	5	5	5	5	5	5	5	5	5	5		1994				MED	M	3	2022-10-20	2022-10-20		1900-01-06 15:40:00	1900-01-06 15:44:00	1900-01-06 20:48:00											NO		OCL		PI	MA
715			4	4	5	4	5	5	5	5	4	4	4	4	5	4		1957				MED	M	1	2022-10-20	2022-10-20		1900-01-06 19:10:00	1900-01-06 19:15:00	1900-01-06 21:00:00											NO		OCL		PI	MA CC CS
716		4 OTTIMO	5	5	4	4	3	4	4	4	4	4	3	4	5	5		1978				MED	F	3	2022-10-21	2022-10-21		1900-01-06 00:54:00	1900-01-06 01:12:00	1900-01-06 08:31:00											NO		OCL		PI	MA CC
718			5	5	5	5	5	5	5	5	5	5	5	5	5	5		1981				MED	F	3	2022-10-21	2022-10-21		1900-01-06 11:00:00	1900-01-06 12:27:00	1900-01-06 15:10:00											NO		OCL		PI	MA CC CS
719			5	5	5	5	5	5	5	5	5	5	5	5	5	5		1950				MED	M	2	2022-10-21	2022-10-21		1900-01-06 12:44:00	1900-01-06 13:22:00	1900-01-06 16:00:00											NO		OCL		PI	MA CC
720		4 ottimo	5	5	5	5	5	5	5	5	5	5	5	5	5	5		1988				MED	M	3	2022-10-21	2022-10-21		1900-01-06 14:58:00	1900-01-06 15:45:00	1900-01-06 19:30:00											NO		OCL		PI	CC
723			5	5	5	5	5	5	5	5	5	5	5	5	5	5		1961				MED	M	3	2022-10-21	2022-10-22		1900-01-06 23:35:00	1900-01-06 23:48:00	1900-01-06 02:00:00											SI		OCL		PI	MA
724			5	5	5	5	5	5	5	5	5	5	5	5	5	5		2001				MED	M	2	2022-10-22	2022-10-22		1900-01-06 01:07:00	1900-01-06 01:33:00	1900-01-06 06:15:00											SI		OCL		PI	MA
725			5	4	5	5	5	5	5	5	5	4	4	4	5	5		2000				MED	F	3	2022-10-22	2022-10-22		1900-01-06 10:17:00	1900-01-06 10:23:00	1900-01-06 12:20:00											SI		OCL		PI	MA CC
726			5	5	5	5	5	5	5	4	5	5	4	4	5	5		1952				MED	M	3	2022-10-22	2022-10-22		1900-01-06 12:46:00	1900-01-06 12:49:00	1900-01-06 13:32:00											SI		OCL		CVL	MA
727			5	5	5	5	5	5	5	5	5	5	5	5	5	5		1943				CHIR	M	2	2022-10-22	2022-10-22		1900-01-06 11:57:00	1900-01-06 12:07:00	1900-01-06 14:45:00											SI		OCL		PI	MA
728			5	5	5	5	5	5	5	5	5	4	4	5	5	4		2003				MED	F	4	2022-10-22	2022-10-22		1900-01-06 14:07:00	1900-01-06 14:10:00	1900-01-06 15:40:00											SI		OCL		PI	MA
729			5	5	5	5	5	99	99	5	5	99	99	99	99	99		1985				MED	D	4	2022-10-22	2022-10-22		1900-01-06 15:02:00	1900-01-06 15:06:00	1900-01-06 16:02:00											SI		OCL		PI	MA			4 ottimo
730			5	5	5	5	5	5	5	5	5	5	5	5	5	4		1985				CHIR	M	4	2022-10-22	2022-10-22		1900-01-06 15:15:00	1900-01-06 15:29:00	1900-01-06 16:20:00											SI		OCL		PI	MA			5 excellent
731			5	5	5	5	5	5	5	5	5	5	5	5	5	5		1989				CHIR	F	4	2022-10-22	2022-10-22		1900-01-06 15:30:00	1900-01-06 15:37:00	1900-01-06 16:40:00											SI		OCL		PI	MA
732			5	5	5	5	5	5	5	5	5	5	5	5	5	5		1971				CHIR	F	4	2022-10-22	2022-10-22		1900-01-06 18:14:00	1900-01-06 18:18:00	1900-01-06 18:48:00											SI		OCL		PI	MA			5 excellent
733			5	5	5	5	5	5	5	4	5	5	5	5	5	5		2002				CHIR	M	4	2022-10-23	2022-10-23		1900-01-06 09:16:00	1900-01-06 09:39:00	1900-01-06 10:00:00											SI		OCL		PI	MA
734			5	5	5	5	5	5	5	5	5	5	5	5	5	5		1979				CHIR	F	3	2022-10-23	2022-10-23		1900-01-06 09:39:00	1900-01-06 10:16:00	1900-01-06 10:49:00											SI		OCL		PI	MA
735			5	5	5	5	5	5	5	5	5	5	5	5	5	5		1951				MED	M	3	2022-10-23	2022-10-23		1900-01-06 09:47:00	1900-01-06 10:16:00	1900-01-06 11:06:00											SI		OCL		PI	MA			5 excellent
737			5	5	5	5	5	5	5	5	5	5	5	5	5	5		1993				MED	F	4	2022-10-23	2022-10-23		1900-01-06 12:46:00	1900-01-06 13:12:00	1900-01-06 14:00:00											SI		OCL		PI	MA
740			5	5	5	5	5	5	5	5	5	5	5	5	5	5		1944				MED	F	3	2022-10-23	2022-10-23		1900-01-06 14:02:00	1900-01-06 14:12:00	1900-01-06 15:35:00											SI		OCL		PI	MA			5 excellent
741			4	4	4	4	4	4	4	4	4	4	4	4	4	4		1968				CHIR	M	3	2022-10-25	2022-10-25		1900-01-06 08:40:00	1900-01-06 09:04:00	1900-01-06 10:38:00											NO		OCL		PI	CC
742			4	5	4	4	5	5	5	5	4	5	4	5	5	5		1979				CHIR	M	3	2022-10-25	2022-10-25		1900-01-06 08:26:00	1900-01-06 09:04:00	1900-01-06 10:44:00											NO		OCL		PI	CC
743			4	4	4	4	4	4	4	4	4	4	4	4	4	4		1953				MED	F	3	2022-10-25	2022-10-25		1900-01-06 09:02:00	1900-01-06 09:18:00	1900-01-06 12:32:00											NO		OCL		MC	CC
744			5	5	5	5	5	5	5	5	5	5	5	5	5	5		1975				CHIR	F	3	2022-10-25	2022-10-25		1900-01-06 13:44:00	1900-01-06 14:50:00	1900-01-06 16:57:00											NO		OCL		PI	CC			5 excellent
745			5	5	5	5	5	5	5	5	5	5	5	5	5	5		2000				MED	F	3	2022-10-26	2022-10-26		1900-01-06 11:30:00	1900-01-06 11:50:00	1900-01-06 13:27:00											NO		OCL		CVL	CC
746			5	5	5	5	5	5	5	5	5	5	5	5	5	5		1971				CHIR	M	4	2022-10-26	2022-10-26		1900-01-06 12:24:00	1900-01-06 13:07:00	1900-01-06 13:25:00											NO		OCL		PI	CC
747			5	5	4	5	5	4	4	5	5	5	5	5	5	5		1995				CHIR	F	4	2022-10-26	2022-10-26		1900-01-06 16:50:00	1900-01-06 16:58:00	1900-01-06 19:42:00											NO		OCL		PI	MA CC
748			5	5	5	5	5	5	5	5	4	5	5	5	5	5		1946				CHIR	M	3	2022-10-27	2022-10-27		1900-01-06 09:44:00	1900-01-06 10:20:00	1900-01-06 10:50:00											NO		OCL		PI	MA
749			5	5	5	5	5	5	5	5	5	5	5	5	5	5		1997				CHIR	M	4	2022-10-27	2022-10-27		1900-01-06 10:23:00	1900-01-06 10:31:00	1900-01-06 11:10:00											NO		OCL		PI	MA
750			5	5	5	5	5	5	5	5	5	5	5	5	5	5		1978				MED	M	3	2022-10-27	2022-10-27		1900-01-06 11:42:00	1900-01-06 12:36:00	1900-01-06 15:45:00											NO		OCL		PI	MA
751			5	5	5	5	5	5	5	5	5	5	5	5	5	5		1989				CHIR	F	3	2022-10-28	2022-10-28		1900-01-06 16:12:00	1900-01-06 16:33:00	1900-01-06 18:44:00											NO		OCL		PI	MA			5 excellent
779		5	5	5	5	5	5	5	5	5	5	5	5	5	5	5		1962				CHIR	M	3	2022-10-22	2022-10-22		1900-01-06 19:35:00	1900-01-06 19:37:00	1900-01-06 22:30:00											SI		OCL		PI	MA
780			5	5	5	5	4	5	5	5	5	4	5	5	5	5		1978				MED	M	3	2022-10-23	2022-10-23		1900-01-06 01:21:00	1900-01-06 01:25:00	1900-01-06 02:10:00											SI		OCL		PI	MA
781			5	5	5	5	5	5	5	5	5	5	5	5	5	5		1995				CHIR	M	4	2022-10-23	2022-10-23		1900-01-06 02:22:00	1900-01-06 02:25:00	1900-01-06 03:20:00											SI		OCL		PI	MA
782			5	5	5	5	5	5	5	5	5	5	5	5	5	5		1973				MED	F	3	2022-10-23	2022-10-23		1900-01-06 07:21:00	1900-01-06 07:59:00	1900-01-06 10:21:00											SI		OCL		PI	MA
783			5	5	5	5	5	5	5	5	5	5	5	5	5	5		1993				CHIR	M	3	2022-10-23	2022-10-23		1900-01-06 09:00:00	1900-01-06 10:11:00	1900-01-06 11:35:00											SI		OCL		PI	MA
784			4	5	4	99	3	4	4	4	3	4	2	4	3	3		1975				CHIR	F	3	2022-10-23	2022-10-23		1900-01-06 12:10:00	1900-01-06 12:14:00	1900-01-06 14:40:00											SI		OCL		PI	MA
785			5	5	5	5	5	5	5	5	5	5	5	5	5	5		1981				MED	F	2	2022-10-23	2022-10-23		1900-01-06 13:49:00	1900-01-06 13:52:00	1900-01-06 16:10:00											SI		OCL		PI	MA CC
786			5	5	5	5	5	5	5	5	5	5	5	5	5	5		1960				MED	M	2	2022-10-23	2022-10-23		1900-01-06 13:47:00	1900-01-06 14:02:00	1900-01-06 16:20:00											SI		OCL		PI	MA
787			4	4	4	4	4	4	4	4	4	4	4	4	4	4		1957				MED	F	3	2022-10-23	2022-10-23		1900-01-06 20:10:00	1900-01-06 20:42:00	1900-01-06 23:15:00											SI		OCL		CVL	MA
788			5	5	5	5	5	5	5	4	5	4	5	5	5	5		1961				MED	M	2	2022-10-23	2022-10-23		1900-01-06 20:49:00	1900-01-06 21:00:00	1900-01-06 23:25:00											SI		OCL		MC	MA CC
789			5	5	5	5	5	5	5	5	5	4	5	5	5	5		1981				CHIR	F	3	2022-10-24	2022-10-24		1900-01-06 11:45:00	1900-01-06 11:57:00	1900-01-06 13:58:00											NO		OCL		PI	MA CC
790			3	5	5	5	4	5	5	5	5	4	5	5	5	5		2003				CHIR	M	3	2022-10-24	2022-10-24		1900-01-06 20:23:00	1900-01-06 21:50:00	1900-01-06 23:10:00											no		OCL		PI	MA CC
791			5	5	5	5	5	5	5	5	5	5	5	5	5	3		1971				MED	M	2	2022-10-24	2022-10-25		1900-01-06 21:30:00	1900-01-06 23:40:00	1900-01-06 00:10:00											NO		OCL		PI	MA			5 excellent
792			3	4	5	5	4	5	5	4	5	5	5	5	5	5		1975				CHIR	M	3	2022-10-24	2022-10-25		1900-01-06 21:20:00	1900-01-06 00:17:00	1900-01-06 01:15:00											NO		OCL		PI	MA CC
794			5	5	5	5	5	5	5	5	3	3	3	5	5	5		2005				MED	F	3	2022-10-25	2022-10-25		1900-01-06	1900-01-06 01:20:00	1900-01-06 03:00:00											NO		OCL		PI	MA
795			5	5	5	5	5	5	5	5	5	5	5	5	5	5		1982				MED	M	2	2022-10-25	2022-10-25		1900-01-06 05:00:00	1900-01-06 05:10:00	1900-01-06 07:25:00											NO		OCL		PI	MA
817			5	5	5	5	5	5	5	5	5	4	5	5	5	5		2004				MED	F	2	2022-10-25	2022-10-25		1900-01-06 10:52:00	1900-01-06 10:55:00	1900-01-06 13:10:00											NO		OCL		PI	MA CC
818			5	5	5	5	5	5	5	5	5	5	5	5	5	5		1964				CHIR	M	3	2022-10-25	2022-10-25		1900-01-06 10:41:00	1900-01-06 10:42:00	1900-01-06 13:28:00											NO		OCL		PI	MA CC			5 excellent
819			5	5	5	4	5	4	4	4	5	4	4	4	4	5		1954				MED	M	3	2022-10-25	2022-10-25		1900-01-06 14:27:00	1900-01-06 14:27:00	1900-01-06 16:10:00											NO		OCL		MC	MA
820			5	5	4	4	4	5	4	4	3	2	4	4	4	4		1984				MED	F	3	2022-10-25	2022-10-25		1900-01-06 21:09:00	1900-01-06 21:09:00	1900-01-06 22:20:00											NO		OCL		PI	MA
821			4	5	4	4	5	4	5	5	4	4	3	4	4	5		1964				MED	M	3	2022-10-25	2022-10-26		1900-01-06 22:30:00	1900-01-06	1900-01-06 01:10:00											NO		OCL		PI	MA CC
822			5	5	5	5	5	5	5	5	5	5	5	5	5	5		1965				MED	F	3	2022-10-25	2022-10-26		1900-01-06 21:30:00	1900-01-06 23:00:00	1900-01-06 01:45:00											NO		OCL		PI	MA			5 excellent
825			4	4	4	4	4	4	5	4	4	5	5	5	5	5		1966				MED	M	3	2022-10-26	2022-10-26		1900-01-06 11:23:00	1900-01-06 11:42:00	1900-01-06 15:50:00											NO		OCL		PI	MA CC
826			5	5	5	5	5	5	5	5	5	5	5	5	5	5		1987				CHIR	M	3	2022-10-26	2022-10-26		1900-01-06 09:06:00	1900-01-06 09:06:00	1900-01-06 14:20:00											NO		OCL		CVL	MA
827			5	5	5	5	5	5	5	5	5	5	5	5	5	5		1993				MED	M	3	2022-10-26	2022-10-26		1900-01-06 12:00:00	1900-01-06 12:00:00	1900-01-06 15:54:00											NO		OCL		CVL	MA
829			5	5	5	5	5	5	5	5	5	5	5	5	5	5		1978				CHIR	F	3	2022-10-26	2022-10-26		1900-01-06 19:17:00	1900-01-06 20:10:00	1900-01-06 20:30:00											NO		OCL		PI	CC
830			5	5	5	5	5	5	5	5	5	5	5	5	5	5		1995				CHIR	M	4	2022-10-27	2022-10-28		1900-01-06 23:10:00	1900-01-06 23:20:00	1900-01-06 01:10:00											NO		OCL		PI	MA
832			5	5	5	5	5	5	5	5	5	5	5	5	5	5		1974				MED	F	3	2022-10-26	2022-10-27		1900-01-06 21:45:00	1900-01-06 22:15:00	1900-01-06 03:00:00											NO		OCL		PI	MA CC
833			5	5	5	5	5	5	5	5	5	4	4	3	5	5		1997				MED	M	2	2022-10-27	2022-10-27		1900-01-06 21:00:00	1900-01-06 21:05:00	1900-01-06 23:44:00											NO		OCL		CVL	MA
834			5	5	5	5	5	5	5	5	5	4	4	5	5	5		2003				MED	F	3	2022-10-27	2022-10-27		1900-01-06 21:30:00	1900-01-06 21:40:00	1900-01-06 23:50:00											NO		OCL		PI	MA CC
835			5	5	4	4	4	4	5	5	5	5	5	5	4	4		1953				CHIR	M	3	2022-10-28	2022-10-29		1900-01-06 22:30:00	1900-01-06 22:30:00	1900-01-06 02:30:00											NO		OCL		PI	MA CC
846		5	5	5	5	5	5	5	5	5	5	5	5	5	5	5		1962				MED	M	4	2022-11-01	2022-11-01		1900-01-06 11:00:00	1900-01-06 11:04:00	1900-01-06 13:35:00											SI		OCL		PI	CC
847			4	5	4	4	4	4	4	3	3	4	4	99	4	99
848			4	4	4	4	4	4	4	4	3	3	3	3	3	3		1999				MED	M	3	2022-11-02	2022-11-03		1900-01-06 20:30:00	1900-01-06 22:00:00	1900-01-06 01:10:00											NO		OCL		PI	CC
			7.19362	10.1068	11.6577	13.6257	7.18753	9.2442	10.1182	8.27872	9.25586	13.6638	15.3532	16.8435	8.29074	10.9373
